# Supplementary material for: Endometrial Epithelial ARID1A Is Required for Uterine Immune Homeostasis during Early Pregnancy
Source: Int J Mol Sci. 2022 May 28;23(11):6067. doi: 10.3390/ijms23116067 (PMC9181301; doi:10.3390/ijms23116067)
Supplement: Supplementary file 1 [file ijms-23-06067-s001.zip]

Archive with 2 entries (2 files):
- ijms-1668732-supplementary.pdf
- Suppl Table S1_LtfiCreArid1aff RNA-seq DEG-2.xlsx
