# Supplementary material for: Endometrial Epithelial ARID1A Is Required for Uterine Immune Homeostasis during Early Pregnancy
Source: Int J Mol Sci. 2022 May 28;23(11):6067. doi: 10.3390/ijms23116067 (PMC9181301; doi:10.3390/ijms23116067)
Supplement: Supplementary file 1 [file ijms-23-06067-s001.zip › Suppl Table S1_LtfiCreArid1aff RNA-seq DEG-2.xlsx]

## Sheet: Suppl Table S1
Gene symbol	Description	Ensembl ID	log2FoldChange	Fold Change	pvalue (uncorrected)	FDR (padj.IHW)
0610007P14Rik	RIKEN cDNA 0610007P14 gene [Source:MGI Symbol;Acc:MGI:1915571]	ENSMUSG00000021252	0.369298	1.29172	0.00861088	0.0374767
0610040J01Rik	RIKEN cDNA 0610040J01 gene [Source:MGI Symbol;Acc:MGI:1923511]	ENSMUSG00000060512	2.07344	4.2089	1.19019e-05	0.000209437
1010001N08Rik	RIKEN cDNA 1010001N08 gene [Source:MGI Symbol;Acc:MGI:1915684]	ENSMUSG00000097222	0.462546	1.37797	0.0100047	0.0467524
1110001J03Rik	RIKEN cDNA 1110001J03 gene [Source:MGI Symbol;Acc:MGI:1913367]	ENSMUSG00000019689	0.429386	1.34666	0.00426688	0.0233472
1110008F13Rik	RIKEN cDNA 1110008F13 gene [Source:MGI Symbol;Acc:MGI:1914638]	ENSMUSG00000027637	0.222646	1.16687	0.00306217	0.0201502
1110018N20Rik	RIKEN cDNA 1110018N20 gene [Source:MGI Symbol;Acc:MGI:1915753]	ENSMUSG00000085151	0.571011	1.48556	0.00598091	0.0300119
1110020A21Rik	RIKEN cDNA 1110020A21 gene [Source:MGI Symbol;Acc:MGI:1915781]	ENSMUSG00000097047	0.775378	1.71164	0.00225489	0.0177721
1190007I07Rik	RIKEN cDNA 1190007I07 gene [Source:MGI Symbol;Acc:MGI:3698433]	ENSMUSG00000063320	0.862287	1.81792	0.00331281	0.0191945
1500009L16Rik	RIKEN cDNA 1500009L16 gene [Source:MGI Symbol;Acc:MGI:1917034]	ENSMUSG00000087651	-0.598569	-1.51421	0.00668772	0.0334378
1500015A07Rik	RIKEN cDNA 1500015A07 gene [Source:MGI Symbol;Acc:MGI:1916232]	ENSMUSG00000098702	1.32753	2.50973	6.1695e-05	0.000854058
1600002K03Rik	RIKEN cDNA 1600002K03 gene [Source:MGI Symbol;Acc:MGI:1917020]	ENSMUSG00000035595	0.425706	1.34323	3.93632e-05	0.000558057
1700001O22Rik	RIKEN cDNA 1700001O22 gene [Source:MGI Symbol;Acc:MGI:1923631]	ENSMUSG00000044320	0.973685	1.96385	0.00056825	0.00496943
1700001P01Rik	RIKEN cDNA 1700001P01 gene [Source:MGI Symbol;Acc:MGI:1919465]	ENSMUSG00000018543	-1.52207	-2.87204	0.00161768	0.011484
1700003E16Rik	RIKEN cDNA 1700003E16 gene [Source:MGI Symbol;Acc:MGI:1919087]	ENSMUSG00000030030	-0.82262	-1.76862	0.00978191	0.0460734
1700011H14Rik	RIKEN cDNA 1700011H14 gene [Source:MGI Symbol;Acc:MGI:1914332]	ENSMUSG00000021850	3.12308	8.71247	1.86866e-09	1.08335e-07
1700012B07Rik	RIKEN cDNA 1700012B07 gene [Source:MGI Symbol;Acc:MGI:1916574]	ENSMUSG00000020617	3.94561	15.408	0.000124548	0.00342325
1700016K19Rik	RIKEN cDNA 1700016K19 gene [Source:MGI Symbol;Acc:MGI:1921480]	ENSMUSG00000053783	4.49577	22.5611	0.000973244	0.01635
1700034H15Rik	RIKEN cDNA 1700034H15 gene [Source:MGI Symbol;Acc:MGI:1921515]	ENSMUSG00000055833	-1.00477	-2.00663	1.31681e-05	0.000239214
1700037H04Rik	RIKEN cDNA 1700037H04 gene [Source:MGI Symbol;Acc:MGI:1914576]	ENSMUSG00000027327	-0.559166	-1.47342	0.00261598	0.0161737
1700048O20Rik	RIKEN cDNA 1700048O20 gene [Source:MGI Symbol;Acc:MGI:1920637]	ENSMUSG00000043773	-0.819522	-1.76482	0.000798589	0.00647807
1700049E15Rik	RIKEN cDNA 1700049E15 gene [Source:MGI Symbol;Acc:MGI:1920644]	ENSMUSG00000085077	-1.31439	-2.48698	0.00743303	0.0369838
1700066B19Rik	RIKEN cDNA 1700066B19 gene [Source:MGI Symbol;Acc:MGI:1920699]	ENSMUSG00000073598	2.03382	4.09488	0.000678072	0.0066422
1700086L19Rik	RIKEN cDNA 1700086L19 gene [Source:MGI Symbol;Acc:MGI:1921534]	ENSMUSG00000071265	1.73418	3.3269	0.00436099	0.0279715
1700095J03Rik	RIKEN cDNA 1700095J03 gene [Source:MGI Symbol;Acc:MGI:1921543]	ENSMUSG00000085407	-1.05683	-2.08035	0.000383975	0.00371906
1810011H11Rik	RIKEN cDNA 1810011H11 gene [Source:MGI Symbol;Acc:MGI:1916319]	ENSMUSG00000041707	1.14801	2.21608	2.46488e-05	0.000403844
1810013L24Rik	RIKEN cDNA 1810013L24 gene [Source:MGI Symbol;Acc:MGI:1916303]	ENSMUSG00000022507	-0.208579	-1.15555	0.004772	0.0278375
1810022K09Rik	RIKEN cDNA 1810022K09 gene [Source:MGI Symbol;Acc:MGI:1916376]	ENSMUSG00000078784	0.434905	1.35182	0.000456565	0.00433347
1810032O08Rik	RIKEN cDNA 1810032O08 gene [Source:MGI Symbol;Acc:MGI:1913543]	ENSMUSG00000020812	0.418881	1.33689	0.00048568	0.0045691
1810043H04Rik	RIKEN cDNA 1810043H04 gene [Source:MGI Symbol;Acc:MGI:1913676]	ENSMUSG00000078572	0.328894	1.25605	0.0104239	0.0456068
1810062G17Rik	RIKEN cDNA 1810062G17 gene [Source:MGI Symbol;Acc:MGI:1919532]	ENSMUSG00000027713	1.01012	2.01408	0.00355843	0.021423
2010007H06Rik	RIKEN cDNA 2010007H06 gene [Source:MGI Symbol;Acc:MGI:1917099]	ENSMUSG00000044694	0.81528	1.75964	0.00457647	0.0260548
2010016I18Rik	RIKEN cDNA 2010016I18 gene [Source:MGI Symbol;Acc:MGI:1916456]	ENSMUSG00000091575	2.00287	4.00795	1.57908e-07	5.32606e-06
2010107E04Rik	RIKEN cDNA 2010107E04 gene [Source:MGI Symbol;Acc:MGI:1917507]	ENSMUSG00000021290	0.492044	1.40644	0.00040607	0.00423924
2010107G12Rik	RIKEN cDNA 2010107G12 gene [Source:MGI Symbol;Acc:MGI:1917272]	ENSMUSG00000029847	2.45522	5.48396	3.05081e-06	6.39508e-05
2010300C02Rik	RIKEN cDNA 2010300C02 gene [Source:MGI Symbol;Acc:MGI:1919347]	ENSMUSG00000026090	1.44649	2.72544	0.000208206	0.00218182
2200002D01Rik	RIKEN cDNA 2200002D01 gene [Source:MGI Symbol;Acc:MGI:1919525]	ENSMUSG00000030587	0.76462	1.69892	0.00326569	0.0195063
2210409E12Rik	RIKEN cDNA 2210409E12 gene [Source:MGI Symbol;Acc:MGI:1919631]	ENSMUSG00000081766	-3.74249	-13.3845	0.000122852	0.0032367
2310007B03Rik	RIKEN cDNA 2310007B03 gene [Source:MGI Symbol;Acc:MGI:1919124]	ENSMUSG00000034159	1.2421	2.36542	0.00271864	0.0195201
2310030G06Rik	RIKEN cDNA 2310030G06 gene [Source:MGI Symbol;Acc:MGI:1914202]	ENSMUSG00000032062	0.621329	1.53829	0.00182991	0.0123903
2310040G07Rik	RIKEN cDNA 2310040G07 gene [Source:MGI Symbol;Acc:MGI:1917534]	ENSMUSG00000072852	-0.868145	-1.82531	0.00313175	0.0190655
2310069B03Rik	RIKEN cDNA 2310069B03 gene [Source:MGI Symbol;Acc:MGI:1916902]	ENSMUSG00000100291	3.03184	8.1785	7.10617e-10	4.54049e-08
2410006H16Rik	RIKEN cDNA 2410006H16 gene [Source:MGI Symbol;Acc:MGI:1916471]	ENSMUSG00000086841	-0.585428	-1.50048	0.00533272	0.0286291
2410018L13Rik	RIKEN cDNA 2410018L13 gene [Source:MGI Symbol;Acc:MGI:1916982]	ENSMUSG00000073164	2.54281	5.82723	2.00787e-10	1.54761e-08
2410131K14Rik	RIKEN cDNA 2410131K14 gene [Source:MGI Symbol;Acc:MGI:1924042]	ENSMUSG00000032840	-0.514055	-1.42806	8.40749e-08	3.02008e-06
2510009E07Rik	RIKEN cDNA 2510009E07 gene [Source:MGI Symbol;Acc:MGI:1919440]	ENSMUSG00000043391	-0.440465	-1.35704	2.82758e-05	0.000478088
2610020H08Rik	RIKEN cDNA 2610020H08 gene [Source:MGI Symbol;Acc:MGI:1919402]	ENSMUSG00000030924	0.490711	1.40514	0.00014652	0.00162566
2700060E02Rik	RIKEN cDNA 2700060E02 gene [Source:MGI Symbol;Acc:MGI:1915295]	ENSMUSG00000021807	0.286479	1.21966	0.00706785	0.039028
2700099C18Rik	RIKEN cDNA 2700099C18 gene [Source:MGI Symbol;Acc:MGI:1924272]	ENSMUSG00000098090	0.558319	1.47255	0.00552689	0.0289666
2810025M15Rik	RIKEN cDNA 2810025M15 gene [Source:MGI Symbol;Acc:MGI:1917203]	ENSMUSG00000049881	-0.727574	-1.65585	0.000124023	0.00144833
2810408A11Rik	RIKEN cDNA 2810408A11 gene [Source:MGI Symbol;Acc:MGI:1917669]	ENSMUSG00000018570	0.471453	1.38651	0.00494321	0.0260515
2810417H13Rik	RIKEN cDNA 2810417H13 gene [Source:MGI Symbol;Acc:MGI:1915276]	ENSMUSG00000040204	0.773553	1.70947	0.00136851	0.0114337
2810474O19Rik	RIKEN cDNA 2810474O19 gene [Source:MGI Symbol;Acc:MGI:1914496]	ENSMUSG00000032712	0.639144	1.5574	0.000108879	0.00160777
2900026A02Rik	RIKEN cDNA 2900026A02 gene [Source:MGI Symbol;Acc:MGI:1920194]	ENSMUSG00000051339	-0.445681	-1.36196	0.00986087	0.0486626
3100003L05Rik	RIKEN cDNA 3100003L05 gene [Source:MGI Symbol;Acc:MGI:1920326]	ENSMUSG00000086254	-2.85724	-7.24627	0.00343302	0.0427955
3110045C21Rik	RIKEN cDNA 3110045C21 gene [Source:MGI Symbol;Acc:MGI:1914553]	ENSMUSG00000097503	1.51224	2.85252	0.000184677	0.00206458
3110082I17Rik	RIKEN cDNA 3110082I17 gene [Source:MGI Symbol;Acc:MGI:1920462]	ENSMUSG00000053553	0.34907	1.27374	0.000482956	0.00455258
3110099E03Rik	RIKEN cDNA 3110099E03 gene [Source:MGI Symbol;Acc:MGI:1925761]	ENSMUSG00000085582	-0.589135	-1.50434	0.00594649	0.0317916
3300005D01Rik	RIKEN cDNA 3300005D01 gene [Source:MGI Symbol;Acc:MGI:1925762]	ENSMUSG00000096965	1.29844	2.45963	0.00323815	0.0199386
3632451O06Rik	RIKEN cDNA 3632451O06 gene [Source:MGI Symbol;Acc:MGI:1914669]	ENSMUSG00000036242	-0.886632	-1.84885	0.0047461	0.0259106
4731419I09Rik	RIKEN cDNA 4731419I09 gene [Source:MGI Symbol;Acc:MGI:3704222]	ENSMUSG00000097004	0.954201	1.93751	0.000472775	0.00435894
4833439L19Rik	RIKEN cDNA 4833439L19 gene [Source:MGI Symbol;Acc:MGI:1921162]	ENSMUSG00000025871	-0.246639	-1.18644	0.00157401	0.0118445
4930415O20Rik	RIKEN cDNA 4930415O20 gene [Source:MGI Symbol;Acc:MGI:1921113]	ENSMUSG00000022993	2.04973	4.1403	0.00678656	0.0342262
4930426D05Rik	RIKEN cDNA 4930426D05 gene [Source:MGI Symbol;Acc:MGI:1921894]	ENSMUSG00000043168	2.00245	4.0068	9.15311e-26	8.10529e-23
4930427A07Rik	RIKEN cDNA 4930427A07 gene [Source:MGI Symbol;Acc:MGI:2144738]	ENSMUSG00000037466	0.982941	1.97649	2.30804e-05	0.000358377
4930430E12Rik	RIKEN cDNA 4930430E12 gene [Source:MGI Symbol;Acc:MGI:1918889]	ENSMUSG00000085295	2.27205	4.83008	0.00039198	0.00454016
4930432K21Rik	RIKEN cDNA 4930432K21 gene [Source:MGI Symbol;Acc:MGI:1921916]	ENSMUSG00000008129	-0.902198	-1.86891	0.00940171	0.0432569
4930432M17Rik	RIKEN cDNA 4930432M17 gene [Source:MGI Symbol;Acc:MGI:3588188]	ENSMUSG00000074248	-1.68075	-3.20595	0.00113691	0.0185151
4930433N12Rik	RIKEN cDNA 4930433N12 gene [Source:MGI Symbol;Acc:MGI:2149746]	ENSMUSG00000042360	2.26917	4.82047	2.40376e-06	5.35203e-05
4930455G09Rik	RIKEN cDNA 4930455G09 gene [Source:MGI Symbol;Acc:MGI:1926167]	ENSMUSG00000085761	1.4791	2.78775	0.00417181	0.0490864
4930461G14Rik	RIKEN cDNA 4930461G14 gene [Source:MGI Symbol;Acc:MGI:1922129]	ENSMUSG00000097651	3.43301	10.8004	4.16593e-05	0.00140106
4930478K11Rik	RIKEN cDNA 4930478K11 gene [Source:MGI Symbol;Acc:MGI:1925261]	ENSMUSG00000097847	-3.60617	-12.1777	0.00253664	0.0473779
4930520O04Rik	RIKEN cDNA 4930520O04 gene [Source:MGI Symbol;Acc:MGI:1922366]	ENSMUSG00000074039	0.595582	1.51108	0.00643046	0.0374767
4930532G15Rik	RIKEN cDNA 4930532G15 gene [Source:MGI Symbol;Acc:MGI:1922432]	ENSMUSG00000097261	2.21817	4.65303	0.000928999	0.0074535
4930545L23Rik	RIKEN cDNA 4930545L23 gene [Source:MGI Symbol;Acc:MGI:1926055]	ENSMUSG00000085247	-3.151	-8.8827	3.6983e-05	0.0012696
4930578C19Rik	RIKEN cDNA 4930578C19 gene [Source:MGI Symbol;Acc:MGI:1923155]	ENSMUSG00000037358	-0.796456	-1.73683	2.9681e-06	6.43381e-05
4930579G24Rik	RIKEN cDNA 4930579G24 gene [Source:MGI Symbol;Acc:MGI:1923189]	ENSMUSG00000027811	0.904936	1.87246	3.87321e-05	0.000575589
4931406C07Rik	RIKEN cDNA 4931406C07 gene [Source:MGI Symbol;Acc:MGI:1918234]	ENSMUSG00000031938	-0.791887	-1.73134	1.79256e-11	1.70963e-09
4931406P16Rik	RIKEN cDNA 4931406P16 gene [Source:MGI Symbol;Acc:MGI:1924311]	ENSMUSG00000066571	-0.320103	-1.24842	0.00935904	0.0461198
4931414P19Rik	RIKEN cDNA 4931414P19 gene [Source:MGI Symbol;Acc:MGI:1921609]	ENSMUSG00000022179	-0.345406	-1.27051	0.000164178	0.00178557
4932414N04Rik	RIKEN cDNA 4932414N04 gene [Source:MGI Symbol;Acc:MGI:1922971]	ENSMUSG00000079324	-2.25237	-4.76466	3.00027e-08	1.31596e-06
4933404O12Rik	RIKEN cDNA 4933404O12 gene [Source:MGI Symbol;Acc:MGI:1914002]	ENSMUSG00000097908	-0.653401	-1.57287	0.00123046	0.0094456
4933411K16Rik	RIKEN cDNA 4933411K16 gene [Source:MGI Symbol;Acc:MGI:1914015]	ENSMUSG00000090369	1.1091	2.15711	0.0029453	0.0394716
4933421A08Rik	RIKEN cDNA 4933421A08 gene [Source:MGI Symbol;Acc:MGI:1918347]	ENSMUSG00000086443	1.46314	2.75708	0.00601071	0.0314982
5330417C22Rik	RIKEN cDNA 5330417C22 gene [Source:MGI Symbol;Acc:MGI:1923930]	ENSMUSG00000040412	0.919413	1.89135	0.00116124	0.00862613
5430416N02Rik	RIKEN cDNA 5430416N02 gene [Source:MGI Symbol;Acc:MGI:1918676]	ENSMUSG00000097772	0.394916	1.31487	0.00377517	0.02172
5730480H06Rik	RIKEN cDNA 5730480H06 gene [Source:MGI Symbol;Acc:MGI:1917842]	ENSMUSG00000029089	0.338672	1.26459	0.00361102	0.0218809
5730508B09Rik	RIKEN cDNA 5730508B09 gene [Source:MGI Symbol;Acc:MGI:1917867]	ENSMUSG00000050549	1.07563	2.10764	2.82795e-09	1.54431e-07
5730522E02Rik	RIKEN cDNA 5730522E02 gene [Source:MGI Symbol;Acc:MGI:1917876]	ENSMUSG00000032985	1.54771	2.92353	0.000242689	0.00552627
5730559C18Rik	RIKEN cDNA 5730559C18 gene [Source:MGI Symbol;Acc:MGI:1921579]	ENSMUSG00000041605	1.46623	2.76299	2.06239e-08	9.27517e-07
5830405F06Rik	RIKEN cDNA 5830405F06 gene [Source:MGI Symbol;Acc:MGI:1923265]	ENSMUSG00000103586	2.38486	5.22292	0.000480971	0.0153379
5830411N06Rik	RIKEN cDNA 5830411N06 gene [Source:MGI Symbol;Acc:MGI:2443685]	ENSMUSG00000054672	2.31121	4.96298	1.85158e-07	7.61661e-06
5830416I19Rik	RIKEN cDNA 5830416I19 gene [Source:MGI Symbol;Acc:MGI:1922007]	ENSMUSG00000106219	4.26299	19.1994	3.18598e-07	1.21216e-05
5830468F06Rik	RIKEN cDNA 5830468F06 gene [Source:MGI Symbol;Acc:MGI:1923332]	ENSMUSG00000098322	-1.6679	-3.17751	0.00112144	0.0190134
5930412G12Rik	RIKEN cDNA 5930412G12 gene [Source:MGI Symbol;Acc:MGI:2442398]	ENSMUSG00000072591	1.33527	2.52323	1.09999e-07	3.82636e-06
6430548M08Rik	RIKEN cDNA 6430548M08 gene [Source:MGI Symbol;Acc:MGI:2443793]	ENSMUSG00000031824	-0.504436	-1.41857	0.00171992	0.0117386
6530403H02Rik	RIKEN cDNA 6530403H02 gene [Source:MGI Symbol;Acc:MGI:2444638]	ENSMUSG00000098097	1.25661	2.38933	0.00392181	0.0231516
6720489N17Rik	RIKEN cDNA 6720489N17 gene [Source:MGI Symbol;Acc:MGI:2443901]	ENSMUSG00000072066	0.518536	1.4325	0.00189087	0.0123946
7330423F06Rik	RIKEN cDNA 7330423F06 gene [Source:MGI Symbol;Acc:MGI:1925396]	ENSMUSG00000105870	-1.70946	-3.27038	0.000991284	0.0165845
8030423F21Rik	RIKEN cDNA 8030423F21 gene [Source:MGI Symbol;Acc:MGI:2443206]	ENSMUSG00000052295	1.97152	3.92182	0.00058871	0.00590929
8430419K02Rik	RIKEN cDNA 8430419K02 gene [Source:MGI Symbol;Acc:MGI:1921768]	ENSMUSG00000085743	1.0757	2.10774	0.000542058	0.00477721
9030622O22Rik	RIKEN cDNA 9030622O22 gene [Source:MGI Symbol;Acc:MGI:1918820]	ENSMUSG00000086141	-1.8494	-3.6035	0.000222852	0.00235522
9030624J02Rik	RIKEN cDNA 9030624J02 gene [Source:MGI Symbol;Acc:MGI:1918767]	ENSMUSG00000030982	-0.242936	-1.1834	0.00200643	0.0145262
9130008F23Rik	RIKEN cDNA 9130008F23 gene [Source:MGI Symbol;Acc:MGI:1918833]	ENSMUSG00000054951	0.616228	1.53286	0.00316093	0.0189741
9130230L23Rik	RIKEN cDNA 9130230L23 gene [Source:MGI Symbol;Acc:MGI:3041166]	ENSMUSG00000054598	2.2187	4.65473	0.000128972	0.00147082
9230105E05Rik	RIKEN cDNA 9230105E05 gene [Source:MGI Symbol;Acc:MGI:2444388]	ENSMUSG00000090191	2.6062	6.08898	1.69754e-05	0.000287992
9330154J02Rik	RIKEN cDNA 9330154J02 gene [Source:MGI Symbol;Acc:MGI:3045244]	ENSMUSG00000056031	0.9665	1.95409	0.00923537	0.048854
9330175E14Rik	RIKEN cDNA 9330175E14 gene [Source:MGI Symbol;Acc:MGI:2443913]	ENSMUSG00000097194	0.882836	1.844	0.00656472	0.0366777
9430002A10Rik	RIKEN cDNA 9430002A10 gene [Source:MGI Symbol;Acc:MGI:1924515]	ENSMUSG00000062704	0.936017	1.91324	0.0073741	0.0371753
9430020K01Rik	RIKEN cDNA 9430020K01 gene [Source:MGI Symbol;Acc:MGI:2685174]	ENSMUSG00000033960	-0.538447	-1.45241	0.000381281	0.00395713
9430076C15Rik	cAMP responsive element binding protein 5 [Source:MGI Symbol;Acc:MGI:2443973]	ENSMUSG00000053007	-0.869895	-1.82753	0.000367013	0.00362543
9530002B09Rik	RIKEN cDNA 9530002B09 gene [Source:MGI Symbol;Acc:MGI:1924682]	ENSMUSG00000023263	-3.95642	-15.5239	0.00214724	0.0417497
9630001P10Rik	RIKEN cDNA 9630001P10 gene [Source:MGI Symbol;Acc:MGI:2441755]	ENSMUSG00000097825	-2.63065	-6.19305	0.00267174	0.015734
9830132P13Rik	RIKEN cDNA 9830132P13 gene [Source:MGI Symbol;Acc:MGI:5439414]	ENSMUSG00000104763	4.97686	31.4909	7.01235e-05	0.0029428
a	nonagouti [Source:MGI Symbol;Acc:MGI:87853]	ENSMUSG00000027596	1.11865	2.17143	0.000339951	0.00346096
A130010J15Rik	RIKEN cDNA A130010J15 gene [Source:MGI Symbol;Acc:MGI:2441776]	ENSMUSG00000079144	-0.401111	-1.32052	0.000470063	0.00426743
A230056P14Rik	RIKEN cDNA A230056P14 gene [Source:MGI Symbol;Acc:MGI:2444856]	ENSMUSG00000087178	1.88343	3.68952	0.00934342	0.0421141
A2m	alpha-2-macroglobulin [Source:MGI Symbol;Acc:MGI:2449119]	ENSMUSG00000030111	2.80153	6.97181	3.18152e-13	5.69865e-11
A330048O09Rik	RIKEN cDNA A330048O09 gene [Source:MGI Symbol;Acc:MGI:2443792]	ENSMUSG00000097326	1.23711	2.35727	0.00013917	0.0019812
A430005L14Rik	RIKEN cDNA A430005L14 gene [Source:MGI Symbol;Acc:MGI:2140680]	ENSMUSG00000047613	0.326098	1.25362	0.00311216	0.018765
A430106G13Rik	RIKEN cDNA A430106G13 gene [Source:MGI Symbol;Acc:MGI:2443823]	ENSMUSG00000098206	0.692621	1.61622	0.00513217	0.0316601
A4galt	alpha 1,4-galactosyltransferase [Source:MGI Symbol;Acc:MGI:3512453]	ENSMUSG00000047878	-0.690503	-1.61385	2.95713e-07	1.00499e-05
A530013C23Rik	RIKEN cDNA A530013C23 gene [Source:MGI Symbol;Acc:MGI:3041178]	ENSMUSG00000006462	1.79369	3.46701	0.00350983	0.0435094
A630001G21Rik	RIKEN cDNA A630001G21 gene [Source:MGI Symbol;Acc:MGI:2443131]	ENSMUSG00000052760	0.771025	1.70648	0.00251412	0.0155719
A630023P12Rik	RIKEN cDNA A630023P12 gene [Source:MGI Symbol;Acc:MGI:2445162]	ENSMUSG00000048215	1.85861	3.62659	0.00254013	0.0340741
A830082K12Rik	RIKEN cDNA A830082K12 gene [Source:MGI Symbol;Acc:MGI:2443527]	ENSMUSG00000087143	-1.54691	-2.9219	1.22613e-06	3.41062e-05
A930001C03Rik	RIKEN cDNA A930001C03 gene [Source:MGI Symbol;Acc:MGI:2441838]	ENSMUSG00000087132	1.10125	2.14541	0.00224419	0.0141595
A930015D03Rik	RIKEN cDNA A930015D03 gene [Source:MGI Symbol;Acc:MGI:1925060]	ENSMUSG00000092368	-1.14958	-2.2185	0.00639567	0.0316601
A930024E05Rik	RIKEN cDNA A930024E05 gene [Source:MGI Symbol;Acc:MGI:1924414]	ENSMUSG00000056735	0.67284	1.59421	0.00170947	0.011484
A930033H14Rik	RIKEN cDNA A930033H14 gene [Source:MGI Symbol;Acc:MGI:2444562]	ENSMUSG00000090622	-0.508402	-1.42247	0.00513384	0.0268923
AA465934	expressed sequence AA465934 [Source:MGI Symbol;Acc:MGI:2671018]	ENSMUSG00000093483	-1.42385	-2.683	0.0036577	0.021165
AA467197	expressed sequence AA467197 [Source:MGI Symbol;Acc:MGI:3034182]	ENSMUSG00000033213	3.31699	9.96581	4.83636e-10	3.0115e-08
AA986860	expressed sequence AA986860 [Source:MGI Symbol;Acc:MGI:2138143]	ENSMUSG00000042510	2.00957	4.02662	4.3127e-10	2.89848e-08
AB124611	cDNA sequence AB124611 [Source:MGI Symbol;Acc:MGI:3043001]	ENSMUSG00000057191	0.796897	1.73736	0.00421657	0.0262393
Abat	4-aminobutyrate aminotransferase [Source:MGI Symbol;Acc:MGI:2443582]	ENSMUSG00000057880	-0.634017	-1.55188	0.0039639	0.0259287
Abca4	ATP-binding cassette, sub-family A (ABC1), member 4 [Source:MGI Symbol;Acc:MGI:109424]	ENSMUSG00000028125	1.46848	2.7673	4.59264e-12	4.52929e-10
Abca5	ATP-binding cassette, sub-family A (ABC1), member 5 [Source:MGI Symbol;Acc:MGI:2386607]	ENSMUSG00000018800	-0.653348	-1.57281	0.000669577	0.00518933
Abca6	ATP-binding cassette, sub-family A (ABC1), member 6 [Source:MGI Symbol;Acc:MGI:1923434]	ENSMUSG00000044749	-1.47652	-2.78276	5.06425e-08	2.04118e-06
Abca8a	ATP-binding cassette, sub-family A (ABC1), member 8a [Source:MGI Symbol;Acc:MGI:2386846]	ENSMUSG00000041828	-1.45729	-2.74592	3.2232e-16	8.37997e-14
Abca8b	ATP-binding cassette, sub-family A (ABC1), member 8b [Source:MGI Symbol;Acc:MGI:1351668]	ENSMUSG00000020620	-0.716673	-1.64339	1.3443e-06	3.42992e-05
Abca9	ATP-binding cassette, sub-family A (ABC1), member 9 [Source:MGI Symbol;Acc:MGI:2386796]	ENSMUSG00000041797	-0.283778	-1.21738	0.00506647	0.0280047
Abcb10	ATP-binding cassette, sub-family B (MDR/TAP), member 10 [Source:MGI Symbol;Acc:MGI:1860508]	ENSMUSG00000031974	0.393533	1.31361	0.000120249	0.00141252
Abcb1a	ATP-binding cassette, sub-family B (MDR/TAP), member 1A [Source:MGI Symbol;Acc:MGI:97570]	ENSMUSG00000040584	-1.21062	-2.31437	1.78624e-16	4.36799e-14
Abcb5	ATP-binding cassette, sub-family B (MDR/TAP), member 5 [Source:MGI Symbol;Acc:MGI:1924956]	ENSMUSG00000072791	-4.43359	-21.6095	8.94298e-05	0.00108776
Abcc9	ATP-binding cassette, sub-family C (CFTR/MRP), member 9 [Source:MGI Symbol;Acc:MGI:1352630]	ENSMUSG00000030249	-0.717698	-1.64456	9.2301e-06	0.000188212
Abcg2	ATP-binding cassette, sub-family G (WHITE), member 2 [Source:MGI Symbol;Acc:MGI:1347061]	ENSMUSG00000029802	-0.832119	-1.7803	1.76588e-10	1.46375e-08
Abhd11	abhydrolase domain containing 11 [Source:MGI Symbol;Acc:MGI:1916008]	ENSMUSG00000040532	0.442259	1.35873	0.000112675	0.0013733
Abhd15	abhydrolase domain containing 15 [Source:MGI Symbol;Acc:MGI:1914727]	ENSMUSG00000000686	1.14299	2.20838	1.47927e-05	0.000296157
Abhd4	abhydrolase domain containing 4 [Source:MGI Symbol;Acc:MGI:1915938]	ENSMUSG00000040997	-0.315552	-1.24449	0.00118437	0.00960961
Abi2	abl-interactor 2 [Source:MGI Symbol;Acc:MGI:106913]	ENSMUSG00000026782	-0.424013	-1.34165	0.00204872	0.0148036
Abi3bp	ABI gene family, member 3 (NESH) binding protein [Source:MGI Symbol;Acc:MGI:2444583]	ENSMUSG00000035258	-1.07241	-2.10295	1.32408e-06	3.59761e-05
Acaa1b	acetyl-Coenzyme A acyltransferase 1B [Source:MGI Symbol;Acc:MGI:3605455]	ENSMUSG00000010651	-2.55842	-5.89061	8.5239e-06	0.00016536
Acacb	acetyl-Coenzyme A carboxylase beta [Source:MGI Symbol;Acc:MGI:2140940]	ENSMUSG00000042010	-0.97173	-1.96119	1.34836e-05	0.00024562
Acad10	acyl-Coenzyme A dehydrogenase family, member 10 [Source:MGI Symbol;Acc:MGI:1919235]	ENSMUSG00000029456	-0.718988	-1.64603	0.000242867	0.00246001
Acad11	acyl-Coenzyme A dehydrogenase family, member 11 [Source:MGI Symbol;Acc:MGI:2143169]	ENSMUSG00000090150	-0.454317	-1.37013	6.64649e-13	7.9438e-11
Acad12	acyl-Coenzyme A dehydrogenase family, member 12 [Source:MGI Symbol;Acc:MGI:2443320]	ENSMUSG00000042647	-0.592859	-1.50823	4.24294e-05	0.000603394
Acadsb	acyl-Coenzyme A dehydrogenase, short/branched chain [Source:MGI Symbol;Acc:MGI:1914135]	ENSMUSG00000030861	-0.385631	-1.30643	0.000149576	0.00197758
Acap1	ArfGAP with coiled-coil, ankyrin repeat and PH domains 1 [Source:MGI Symbol;Acc:MGI:2388270]	ENSMUSG00000001588	0.839148	1.78899	0.00249418	0.0156618
Acap2	ArfGAP with coiled-coil, ankyrin repeat and PH domains 2 [Source:MGI Symbol;Acc:MGI:1925868]	ENSMUSG00000049076	-0.331638	-1.25844	0.000712879	0.0065332
Acat2	acetyl-Coenzyme A acetyltransferase 2 [Source:MGI Symbol;Acc:MGI:87871]	ENSMUSG00000023832	0.686077	1.6089	0.00233215	0.0149958
Acbd5	acyl-Coenzyme A binding domain containing 5 [Source:MGI Symbol;Acc:MGI:1921409]	ENSMUSG00000026781	-0.252964	-1.19165	1.09357e-05	0.000216612
Ace	angiotensin I converting enzyme (peptidyl-dipeptidase A) 1 [Source:MGI Symbol;Acc:MGI:87874]	ENSMUSG00000020681	-0.769304	-1.70445	0.00277122	0.0170824
Ace2	angiotensin I converting enzyme (peptidyl-dipeptidase A) 2 [Source:MGI Symbol;Acc:MGI:1917258]	ENSMUSG00000015405	-2.01571	-4.0438	3.57044e-05	0.00061185
Acer2	alkaline ceramidase 2 [Source:MGI Symbol;Acc:MGI:1920932]	ENSMUSG00000038007	-0.844313	-1.79541	1.78361e-11	1.64091e-09
Acer3	alkaline ceramidase 3 [Source:MGI Symbol;Acc:MGI:1913440]	ENSMUSG00000030760	0.684942	1.60764	0.000188767	0.00187942
Acnat1	acyl-coenzyme A amino acid N-acyltransferase 1 [Source:MGI Symbol;Acc:MGI:2140197]	ENSMUSG00000070985	4.35729	20.4963	7.22321e-07	4.51694e-05
Acot2	acyl-CoA thioesterase 2 [Source:MGI Symbol;Acc:MGI:2159605]	ENSMUSG00000021226	-0.406618	-1.32557	0.00109575	0.00809992
Acot6	acyl-CoA thioesterase 6 [Source:MGI Symbol;Acc:MGI:1921287]	ENSMUSG00000043487	-0.283148	-1.21685	0.0116087	0.0491477
Acot7	acyl-CoA thioesterase 7 [Source:MGI Symbol;Acc:MGI:1917275]	ENSMUSG00000028937	-1.95741	-3.88365	7.6788e-08	3.57283e-06
Acot9	acyl-CoA thioesterase 9 [Source:MGI Symbol;Acc:MGI:1928939]	ENSMUSG00000025287	0.302305	1.23311	0.00111162	0.00875106
Acox1	acyl-Coenzyme A oxidase 1, palmitoyl [Source:MGI Symbol;Acc:MGI:1330812]	ENSMUSG00000020777	-0.282083	-1.21595	1.29429e-06	3.67901e-05
Acp1	acid phosphatase 1, soluble [Source:MGI Symbol;Acc:MGI:87881]	ENSMUSG00000044573	0.65664	1.57641	0.0052637	0.0283326
Acp5	acid phosphatase 5, tartrate resistant [Source:MGI Symbol;Acc:MGI:87883]	ENSMUSG00000001348	1.8713	3.65862	1.1796e-07	3.99429e-06
Acsbg1	acyl-CoA synthetase bubblegum family member 1 [Source:MGI Symbol;Acc:MGI:2385656]	ENSMUSG00000032281	1.09747	2.1398	0.000949765	0.00727107
Acsf2	acyl-CoA synthetase family member 2 [Source:MGI Symbol;Acc:MGI:2388287]	ENSMUSG00000076435	-0.640601	-1.55898	2.95736e-09	1.63938e-07
Acsl5	acyl-CoA synthetase long-chain family member 5 [Source:MGI Symbol;Acc:MGI:1919129]	ENSMUSG00000024981	0.628834	1.54631	3.55338e-05	0.000589262
Acsm3	acyl-CoA synthetase medium-chain family member 3 [Source:MGI Symbol;Acc:MGI:99538]	ENSMUSG00000030935	4.96646	31.2646	1.22546e-20	6.96059e-18
Acss2	acyl-CoA synthetase short-chain family member 2 [Source:MGI Symbol;Acc:MGI:1890410]	ENSMUSG00000027605	-0.544926	-1.45895	1.22594e-06	2.99965e-05
Acss3	acyl-CoA synthetase short-chain family member 3 [Source:MGI Symbol;Acc:MGI:2685720]	ENSMUSG00000035948	-1.02062	-2.02879	0.00475266	0.0264502
Acta1	actin, alpha 1, skeletal muscle [Source:MGI Symbol;Acc:MGI:87902]	ENSMUSG00000031972	-0.880069	-1.84046	0.00246916	0.0170674
Actl6a	actin-like 6A [Source:MGI Symbol;Acc:MGI:1861453]	ENSMUSG00000027671	0.302822	1.23356	0.0047549	0.0277784
Actn2	actinin alpha 2 [Source:MGI Symbol;Acc:MGI:109192]	ENSMUSG00000052374	1.15977	2.23422	0.0097253	0.0433856
Actn3	actinin alpha 3 [Source:MGI Symbol;Acc:MGI:99678]	ENSMUSG00000006457	-0.750347	-1.6822	0.000235044	0.0024583
Acvr1c	activin A receptor, type IC [Source:MGI Symbol;Acc:MGI:2661081]	ENSMUSG00000026834	3.63113	12.3902	8.85056e-13	1.0407e-10
Acvrl1	activin A receptor, type II-like 1 [Source:MGI Symbol;Acc:MGI:1338946]	ENSMUSG00000000530	-0.650218	-1.56941	8.97905e-06	0.000194399
Acy1	aminoacylase 1 [Source:MGI Symbol;Acc:MGI:87913]	ENSMUSG00000023262	0.3655	1.28833	0.0114839	0.0495507
Acy3	aspartoacylase (aminoacylase) 3 [Source:MGI Symbol;Acc:MGI:1918920]	ENSMUSG00000024866	-0.785606	-1.72382	2.19593e-07	6.83419e-06
Adal	adenosine deaminase-like [Source:MGI Symbol;Acc:MGI:1923144]	ENSMUSG00000027259	-0.475299	-1.39021	9.68468e-06	0.000177949
Adam11	a disintegrin and metallopeptidase domain 11 [Source:MGI Symbol;Acc:MGI:1098667]	ENSMUSG00000020926	-0.688055	-1.61111	0.00282896	0.016943
Adam15	a disintegrin and metallopeptidase domain 15 (metargidin) [Source:MGI Symbol;Acc:MGI:1333882]	ENSMUSG00000028041	-0.513312	-1.42732	0.00123801	0.00981985
Adam23	a disintegrin and metallopeptidase domain 23 [Source:MGI Symbol;Acc:MGI:1345162]	ENSMUSG00000025964	-0.734553	-1.66388	0.00964006	0.0441075
Adam28	a disintegrin and metallopeptidase domain 28 [Source:MGI Symbol;Acc:MGI:105988]	ENSMUSG00000014725	1.63474	3.10531	0.000303946	0.00295771
Adam5	a disintegrin and metallopeptidase domain 5 [Source:MGI Symbol;Acc:MGI:104730]	ENSMUSG00000031554	-1.19904	-2.29587	0.000933397	0.00814691
Adam8	a disintegrin and metallopeptidase domain 8 [Source:MGI Symbol;Acc:MGI:107825]	ENSMUSG00000025473	1.68413	3.21347	5.33935e-05	0.000758892
Adamts12	a disintegrin-like and metallopeptidase (reprolysin type) with thrombospondin type 1 motif, 12 [Source:MGI Symbol;Acc:MGI:2146046]	ENSMUSG00000047497	-0.671913	-1.59318	0.00206071	0.0124767
Adamts15	a disintegrin-like and metallopeptidase (reprolysin type) with thrombospondin type 1 motif, 15 [Source:MGI Symbol;Acc:MGI:2449569]	ENSMUSG00000033453	-0.729389	-1.65794	5.30104e-05	0.000779249
Adamts4	a disintegrin-like and metallopeptidase (reprolysin type) with thrombospondin type 1 motif, 4 [Source:MGI Symbol;Acc:MGI:1339949]	ENSMUSG00000006403	-0.469568	-1.38469	0.00618564	0.0328593
Adamts9	a disintegrin-like and metallopeptidase (reprolysin type) with thrombospondin type 1 motif, 9 [Source:MGI Symbol;Acc:MGI:1916320]	ENSMUSG00000030022	-0.618159	-1.53492	9.66238e-06	0.000207137
Adamtsl2	ADAMTS-like 2 [Source:MGI Symbol;Acc:MGI:1925044]	ENSMUSG00000036040	0.821383	1.7671	0.000517672	0.00511882
Adamtsl3	ADAMTS-like 3 [Source:MGI Symbol;Acc:MGI:3028499]	ENSMUSG00000070469	-1.26	-2.39495	2.02445e-05	0.0003197
Adamtsl4	ADAMTS-like 4 [Source:MGI Symbol;Acc:MGI:2389008]	ENSMUSG00000015850	-0.656957	-1.57675	0.00357403	0.0194789
Adap1	ArfGAP with dual PH domains 1 [Source:MGI Symbol;Acc:MGI:2442201]	ENSMUSG00000056413	1.23709	2.35723	9.15671e-07	2.3134e-05
Adarb1	adenosine deaminase, RNA-specific, B1 [Source:MGI Symbol;Acc:MGI:891999]	ENSMUSG00000020262	-0.665858	-1.58651	1.56755e-06	3.67549e-05
Adck3	aarF domain containing kinase 3 [Source:MGI Symbol;Acc:MGI:1914676]	ENSMUSG00000026489	-0.784992	-1.72308	2.99827e-08	1.27473e-06
Adcy2	adenylate cyclase 2 [Source:MGI Symbol;Acc:MGI:99676]	ENSMUSG00000021536	-0.623306	-1.5404	0.0059067	0.0302209
Adcy4	adenylate cyclase 4 [Source:MGI Symbol;Acc:MGI:99674]	ENSMUSG00000022220	-0.840706	-1.79093	4.96856e-09	2.44935e-07
Adcy9	adenylate cyclase 9 [Source:MGI Symbol;Acc:MGI:108450]	ENSMUSG00000005580	-0.608319	-1.52448	0.00101884	0.00816489
Adgrb3	adhesion G protein-coupled receptor B3 [Source:MGI Symbol;Acc:MGI:2441837]	ENSMUSG00000033569	1.6138	3.06056	0.004851	0.0257124
Adgrd1	adhesion G protein-coupled receptor D1 [Source:MGI Symbol;Acc:MGI:3041203]	ENSMUSG00000044017	-0.909146	-1.87793	0.000182121	0.0019812
Adgrf5	adhesion G protein-coupled receptor F5 [Source:MGI Symbol;Acc:MGI:2182928]	ENSMUSG00000056492	-0.841735	-1.7922	3.91114e-11	3.82729e-09
Adgrl4	adhesion G protein-coupled receptor L4 [Source:MGI Symbol;Acc:MGI:2655562]	ENSMUSG00000039167	-0.906391	-1.87435	2.57498e-13	4.00995e-11
Adh5	alcohol dehydrogenase 5 (class III), chi polypeptide [Source:MGI Symbol;Acc:MGI:87929]	ENSMUSG00000028138	-0.627354	-1.54473	6.1505e-08	2.89493e-06
Adh6a	alcohol dehydrogenase 6A (class V) [Source:MGI Symbol;Acc:MGI:1916367]	ENSMUSG00000053054	-2.90412	-7.48561	0.0107309	0.0465047
Adh6b	alcohol dehydrogenase 6B (class V) [Source:MGI Symbol;Acc:MGI:2446626]	ENSMUSG00000074206	-1.97644	-3.9352	0.00240149	0.0327157
Adh7	alcohol dehydrogenase 7 (class IV), mu or sigma polypeptide [Source:MGI Symbol;Acc:MGI:87926]	ENSMUSG00000055301	-2.63151	-6.19673	9.89253e-09	4.81264e-07
Adhfe1	alcohol dehydrogenase, iron containing, 1 [Source:MGI Symbol;Acc:MGI:1923437]	ENSMUSG00000025911	-1.10534	-2.15149	0.000593315	0.00508832
Adig	adipogenin [Source:MGI Symbol;Acc:MGI:2675492]	ENSMUSG00000044405	2.01005	4.02796	0.00331304	0.0431484
Adipor1	adiponectin receptor 1 [Source:MGI Symbol;Acc:MGI:1919924]	ENSMUSG00000026457	-0.281018	-1.21505	0.0010395	0.00980119
Adora2a	adenosine A2a receptor [Source:MGI Symbol;Acc:MGI:99402]	ENSMUSG00000020178	-0.79316	-1.73287	4.20911e-10	2.7758e-08
Adprhl2	ADP-ribosylhydrolase like 2 [Source:MGI Symbol;Acc:MGI:2140364]	ENSMUSG00000042558	0.226242	1.16978	0.00608841	0.0291583
Adra1a	adrenergic receptor, alpha 1a [Source:MGI Symbol;Acc:MGI:104773]	ENSMUSG00000045875	-1.04365	-2.06143	1.50163e-08	6.87158e-07
Adra2a	adrenergic receptor, alpha 2a [Source:MGI Symbol;Acc:MGI:87934]	ENSMUSG00000033717	-1.27744	-2.42409	6.2898e-11	4.91809e-09
Aen	apoptosis enhancing nuclease [Source:MGI Symbol;Acc:MGI:1915298]	ENSMUSG00000030609	0.530546	1.44448	0.00160715	0.0100968
AF357399	snoRNA AF357399 [Source:MGI Symbol;Acc:MGI:5439844]	ENSMUSG00000077711	0.61136	1.5277	0.00258578	0.0158092
AF529169	cDNA sequence AF529169 [Source:MGI Symbol;Acc:MGI:2667167]	ENSMUSG00000039313	-0.769816	-1.70505	0.00703832	0.0362201
Afap1l1	actin filament associated protein 1-like 1 [Source:MGI Symbol;Acc:MGI:2147199]	ENSMUSG00000033032	-1.07591	-2.10806	3.56124e-10	2.49404e-08
Afap1l2	actin filament associated protein 1-like 2 [Source:MGI Symbol;Acc:MGI:2147658]	ENSMUSG00000025083	-0.455976	-1.37171	0.000179925	0.0019812
Aff1	AF4/FMR2 family, member 1 [Source:MGI Symbol;Acc:MGI:1100819]	ENSMUSG00000029313	-0.559121	-1.47337	1.55141e-05	0.000327496
Aff3	AF4/FMR2 family, member 3 [Source:MGI Symbol;Acc:MGI:106927]	ENSMUSG00000037138	-0.63249	-1.55024	0.00576617	0.0303032
Afm	afamin [Source:MGI Symbol;Acc:MGI:2429409]	ENSMUSG00000029369	3.3011	9.85668	0.000230911	0.00531237
Afmid	arylformamidase [Source:MGI Symbol;Acc:MGI:2448704]	ENSMUSG00000017718	0.566741	1.48117	0.00627135	0.0319218
Agap1	ArfGAP with GTPase domain, ankyrin repeat and PH domain 1 [Source:MGI Symbol;Acc:MGI:2653690]	ENSMUSG00000055013	-0.485987	-1.40054	0.00420617	0.0271077
Agbl2	ATP/GTP binding protein-like 2 [Source:MGI Symbol;Acc:MGI:2443254]	ENSMUSG00000040812	-1.00673	-2.00935	3.4924e-05	0.000538805
Agpat9	1-acylglycerol-3-phosphate O-acyltransferase 9 [Source:MGI Symbol;Acc:MGI:3603816]	ENSMUSG00000029314	2.54047	5.81777	8.84457e-18	2.78099e-15
Agtr1a	angiotensin II receptor, type 1a [Source:MGI Symbol;Acc:MGI:87964]	ENSMUSG00000049115	-0.528274	-1.4422	0.00630825	0.0333263
Ahcy	S-adenosylhomocysteine hydrolase [Source:MGI Symbol;Acc:MGI:87968]	ENSMUSG00000027597	0.990154	1.9864	0.000113944	0.00136993
Ahcyl2	S-adenosylhomocysteine hydrolase-like 2 [Source:MGI Symbol;Acc:MGI:1921590]	ENSMUSG00000029772	1.1319	2.19147	0.00677926	0.0377515
AI413582	expressed sequence AI413582 [Source:MGI Symbol;Acc:MGI:2146839]	ENSMUSG00000062753	0.652388	1.57177	0.00974534	0.0435845
AI429214	expressed sequence AI429214 [Source:MGI Symbol;Acc:MGI:2142538]	ENSMUSG00000074384	-0.928204	-1.90291	1.50072e-05	0.000255578
AI467606	expressed sequence AI467606 [Source:MGI Symbol;Acc:MGI:2141979]	ENSMUSG00000045165	0.731578	1.66045	2.99197e-05	0.000475762
AI504432	expressed sequence AI504432 [Source:MGI Symbol;Acc:MGI:2139742]	ENSMUSG00000056145	0.976263	1.96736	0.000959407	0.00732459
AI661453	expressed sequence AI661453 [Source:MGI Symbol;Acc:MGI:2146908]	ENSMUSG00000034382	1.49689	2.82233	2.91797e-12	2.69722e-10
Aif1	allograft inflammatory factor 1 [Source:MGI Symbol;Acc:MGI:1343098]	ENSMUSG00000024397	0.871371	1.8294	0.00099365	0.00771543
Aifm3	apoptosis-inducing factor, mitochondrion-associated 3 [Source:MGI Symbol;Acc:MGI:1919418]	ENSMUSG00000022763	1.46831	2.76698	1.85234e-07	5.95183e-06
Aim1	absent in melanoma 1 [Source:MGI Symbol;Acc:MGI:109544]	ENSMUSG00000019866	1.31575	2.48931	2.76238e-12	2.80306e-10
Aim1l	absent in melanoma 1-like [Source:MGI Symbol;Acc:MGI:1334463]	ENSMUSG00000012123	1.85064	3.6066	2.39126e-12	2.915e-10
Ajap1	adherens junction associated protein 1 [Source:MGI Symbol;Acc:MGI:2685419]	ENSMUSG00000039546	1.04274	2.06013	0.00190964	0.0124907
Ak2	adenylate kinase 2 [Source:MGI Symbol;Acc:MGI:87978]	ENSMUSG00000028792	0.447616	1.36379	0.00445109	0.026424
Ak3	adenylate kinase 3 [Source:MGI Symbol;Acc:MGI:1860835]	ENSMUSG00000024782	-0.495418	-1.40973	6.83493e-14	1.37558e-11
Ak6	adenylate kinase 6 [Source:MGI Symbol;Acc:MGI:5510732]	ENSMUSG00000078941	0.374204	1.29612	0.00508772	0.0270304
Akap11	A kinase (PRKA) anchor protein 11 [Source:MGI Symbol;Acc:MGI:2684060]	ENSMUSG00000022016	-0.361387	-1.28466	0.000207982	0.00251395
Akap12	A kinase (PRKA) anchor protein (gravin) 12 [Source:MGI Symbol;Acc:MGI:1932576]	ENSMUSG00000038587	-0.503919	-1.41806	3.44765e-05	0.000561961
Akap7	A kinase (PRKA) anchor protein 7 [Source:MGI Symbol;Acc:MGI:1859150]	ENSMUSG00000039166	-0.315376	-1.24434	0.00828514	0.0394222
Akirin1	akirin 1 [Source:MGI Symbol;Acc:MGI:1915300]	ENSMUSG00000023075	0.298539	1.2299	0.00062284	0.00538126
Akr1b3	aldo-keto reductase family 1, member B3 (aldose reductase) [Source:MGI Symbol;Acc:MGI:1353494]	ENSMUSG00000001642	0.481407	1.3961	0.00157058	0.0100968
Akr1c12	aldo-keto reductase family 1, member C12 [Source:MGI Symbol;Acc:MGI:1351661]	ENSMUSG00000021211	2.2537	4.76903	3.27615e-06	6.79325e-05
Akr1c13	aldo-keto reductase family 1, member C13 [Source:MGI Symbol;Acc:MGI:1351662]	ENSMUSG00000021213	1.40278	2.64411	4.51701e-08	1.78576e-06
Akr1c18	aldo-keto reductase family 1, member C18 [Source:MGI Symbol;Acc:MGI:2145420]	ENSMUSG00000021214	1.25191	2.38156	0.000398586	0.00459405
Akr1c19	aldo-keto reductase family 1, member C19 [Source:MGI Symbol;Acc:MGI:2653678]	ENSMUSG00000071551	1.15871	2.23258	2.06737e-05	0.000334876
Aldh1a1	aldehyde dehydrogenase family 1, subfamily A1 [Source:MGI Symbol;Acc:MGI:1353450]	ENSMUSG00000053279	1.02446	2.0342	9.7356e-05	0.00119025
Aldh1a7	aldehyde dehydrogenase family 1, subfamily A7 [Source:MGI Symbol;Acc:MGI:1347050]	ENSMUSG00000024747	1.06543	2.09279	8.45826e-05	0.00103934
Aldh1l1	aldehyde dehydrogenase 1 family, member L1 [Source:MGI Symbol;Acc:MGI:1340024]	ENSMUSG00000030088	-0.970983	-1.96018	0.000139635	0.00159347
Aldh1l2	aldehyde dehydrogenase 1 family, member L2 [Source:MGI Symbol;Acc:MGI:2444680]	ENSMUSG00000020256	1.05429	2.07669	0.000146614	0.00153587
Aldh2	aldehyde dehydrogenase 2, mitochondrial [Source:MGI Symbol;Acc:MGI:99600]	ENSMUSG00000029455	-0.386939	-1.30762	0.000847312	0.0083801
Aldh3a2	aldehyde dehydrogenase family 3, subfamily A2 [Source:MGI Symbol;Acc:MGI:1353452]	ENSMUSG00000010025	-0.359638	-1.2831	0.00398182	0.026023
Aldh3b2	aldehyde dehydrogenase 3 family, member B2 [Source:MGI Symbol;Acc:MGI:2147613]	ENSMUSG00000075296	3.34451	10.1577	5.78827e-08	2.28323e-06
Aldh6a1	aldehyde dehydrogenase family 6, subfamily A1 [Source:MGI Symbol;Acc:MGI:1915077]	ENSMUSG00000021238	-0.858725	-1.81344	3.1108e-06	7.7848e-05
Aldh9a1	aldehyde dehydrogenase 9, subfamily A1 [Source:MGI Symbol;Acc:MGI:1861622]	ENSMUSG00000026687	-0.253547	-1.19213	0.000748393	0.00694047
Alg5	asparagine-linked glycosylation 5 (dolichyl-phosphate beta-glucosyltransferase) [Source:MGI Symbol;Acc:MGI:1913498]	ENSMUSG00000036632	0.395303	1.31522	1.49642e-05	0.000233633
Alg6	asparagine-linked glycosylation 6 (alpha-1,3,-glucosyltransferase) [Source:MGI Symbol;Acc:MGI:2444031]	ENSMUSG00000073792	0.467281	1.3825	0.000586017	0.0050384
Alg8	asparagine-linked glycosylation 8 (alpha-1,3-glucosyltransferase) [Source:MGI Symbol;Acc:MGI:2141959]	ENSMUSG00000035704	0.371832	1.29399	0.00628389	0.0293667
Alkbh6	alkB homolog 6 [Source:MGI Symbol;Acc:MGI:2142037]	ENSMUSG00000042831	0.325347	1.25297	0.00111066	0.00873617
Alox15	arachidonate 15-lipoxygenase [Source:MGI Symbol;Acc:MGI:87997]	ENSMUSG00000018924	-1.16233	-2.23819	8.55867e-12	8.90411e-10
Alox8	arachidonate 8-lipoxygenase [Source:MGI Symbol;Acc:MGI:1098228]	ENSMUSG00000020891	3.06857	8.38941	1.19846e-06	6.86879e-05
Als2cl	ALS2 C-terminal like [Source:MGI Symbol;Acc:MGI:2447532]	ENSMUSG00000044037	0.498964	1.4132	0.00118521	0.00809813
Alx4	aristaless-like homeobox 4 [Source:MGI Symbol;Acc:MGI:108359]	ENSMUSG00000040310	-1.28955	-2.44452	0.00146723	0.0225315
Alyref	Aly/REF export factor [Source:MGI Symbol;Acc:MGI:1341044]	ENSMUSG00000025134	0.414879	1.33319	0.00931926	0.0460034
Amacr	alpha-methylacyl-CoA racemase [Source:MGI Symbol;Acc:MGI:1098273]	ENSMUSG00000022244	-0.437088	-1.35387	0.00181505	0.0127881
Ambp	alpha 1 microglobulin/bikunin [Source:MGI Symbol;Acc:MGI:88002]	ENSMUSG00000028356	4.48743	22.4311	0.000132068	0.00377221
Amer1	APC membrane recruitment 1 [Source:MGI Symbol;Acc:MGI:1919595]	ENSMUSG00000050332	-0.276467	-1.21122	0.00948146	0.0472477
Amica1	adhesion molecule, interacts with CXADR antigen 1 [Source:MGI Symbol;Acc:MGI:2685484]	ENSMUSG00000048534	1.18051	2.26657	3.99909e-10	2.84622e-08
Amigo3	adhesion molecule with Ig like domain 3 [Source:MGI Symbol;Acc:MGI:2444854]	ENSMUSG00000032593	0.644253	1.56293	0.0074445	0.0401816
Ammecr1	Alport syndrome, mental retardation, midface hypoplasia and elliptocytosis chromosomal region gene 1 [Source:MGI Symbol;Acc:MGI:1860206]	ENSMUSG00000042225	-0.976198	-1.96727	3.61187e-12	4.30698e-10
Amot	angiomotin [Source:MGI Symbol;Acc:MGI:108440]	ENSMUSG00000041688	-0.369989	-1.29234	0.00112028	0.00781378
Amph	amphiphysin [Source:MGI Symbol;Acc:MGI:103574]	ENSMUSG00000021314	-0.787489	-1.72607	0.00193398	0.0126171
Anapc15	anaphase prompoting complex C subunit 15 [Source:MGI Symbol;Acc:MGI:1922680]	ENSMUSG00000030649	0.252868	1.19157	0.000942116	0.00733038
Angptl8	angiopoietin-like 8 [Source:MGI Symbol;Acc:MGI:3643534]	ENSMUSG00000047822	2.10449	4.30045	0.00288441	0.0410283
Ank	progressive ankylosis [Source:MGI Symbol;Acc:MGI:3045421]	ENSMUSG00000022265	-1.36475	-2.57531	2.48035e-14	4.92485e-12
Ank1	ankyrin 1, erythroid [Source:MGI Symbol;Acc:MGI:88024]	ENSMUSG00000031543	-0.800252	-1.7414	0.00644123	0.0336984
Ankef1	ankyrin repeat and EF-hand domain containing 1 [Source:MGI Symbol;Acc:MGI:2441685]	ENSMUSG00000074771	-1.04058	-2.05705	0.0109441	0.0471273
Ankle1	ankyrin repeat and LEM domain containing 1 [Source:MGI Symbol;Acc:MGI:1918775]	ENSMUSG00000046295	1.09804	2.14064	1.91544e-05	0.000326973
Ankmy2	ankyrin repeat and MYND domain containing 2 [Source:MGI Symbol;Acc:MGI:2144755]	ENSMUSG00000036188	-0.304096	-1.23464	0.000443552	0.00424186
Ankrd22	ankyrin repeat domain 22 [Source:MGI Symbol;Acc:MGI:1277101]	ENSMUSG00000024774	3.0495	8.27927	1.85465e-07	6.37348e-06
Ankrd29	ankyrin repeat domain 29 [Source:MGI Symbol;Acc:MGI:2687055]	ENSMUSG00000057766	-1.44208	-2.71712	6.76824e-06	0.000137204
Ankrd33	ankyrin repeat domain 33 [Source:MGI Symbol;Acc:MGI:2443398]	ENSMUSG00000047034	-3.8833	-14.7568	0.0016595	0.0370172
Ankrd33b	ankyrin repeat domain 33B [Source:MGI Symbol;Acc:MGI:1917904]	ENSMUSG00000022237	-1.20267	-2.30165	9.2956e-06	0.000170064
Ankrd37	ankyrin repeat domain 37 [Source:MGI Symbol;Acc:MGI:3603344]	ENSMUSG00000050914	1.13146	2.1908	0.000869712	0.00773692
Ankrd50	ankyrin repeat domain 50 [Source:MGI Symbol;Acc:MGI:2139777]	ENSMUSG00000044864	-0.375314	-1.29712	0.00256397	0.0175738
Anks6	ankyrin repeat and sterile alpha motif domain containing 6 [Source:MGI Symbol;Acc:MGI:1922941]	ENSMUSG00000066191	0.296682	1.22832	0.00372314	0.0224043
Ano2	anoctamin 2 [Source:MGI Symbol;Acc:MGI:2387214]	ENSMUSG00000038115	-3.02847	-8.15944	0.00144836	0.0101148
Ano9	anoctamin 9 [Source:MGI Symbol;Acc:MGI:1918595]	ENSMUSG00000054662	3.08091	8.46145	2.06046e-14	3.86743e-12
Antxr2	anthrax toxin receptor 2 [Source:MGI Symbol;Acc:MGI:1919164]	ENSMUSG00000029338	-0.758786	-1.69207	0.000317316	0.00389031
Anxa1	annexin A1 [Source:MGI Symbol;Acc:MGI:96819]	ENSMUSG00000024659	0.555049	1.46922	4.11477e-06	0.000131297
Anxa11	annexin A11 [Source:MGI Symbol;Acc:MGI:108481]	ENSMUSG00000021866	-0.317309	-1.246	0.00203427	0.0125491
Anxa8	annexin A8 [Source:MGI Symbol;Acc:MGI:1201374]	ENSMUSG00000021950	1.62217	3.07838	0.0020628	0.0140917
Aoah	acyloxyacyl hydrolase [Source:MGI Symbol;Acc:MGI:1350928]	ENSMUSG00000021322	0.953407	1.93644	0.00175334	0.0119521
Aoc1	amine oxidase, copper-containing 1 [Source:MGI Symbol;Acc:MGI:1923757]	ENSMUSG00000029811	3.52912	11.5444	0.00139616	0.00979536
Aox1	aldehyde oxidase 1 [Source:MGI Symbol;Acc:MGI:88035]	ENSMUSG00000063558	-0.807783	-1.75052	0.000368674	0.0033143
Aox3	aldehyde oxidase 3 [Source:MGI Symbol;Acc:MGI:1918974]	ENSMUSG00000064294	-1.14509	-2.21161	0.000285919	0.00302271
Aox4	aldehyde oxidase 4 [Source:MGI Symbol;Acc:MGI:1919122]	ENSMUSG00000038242	2.99336	7.96326	3.06263e-05	0.000521305
Ap1b1	adaptor protein complex AP-1, beta 1 subunit [Source:MGI Symbol;Acc:MGI:1096368]	ENSMUSG00000009090	-0.443826	-1.36021	3.27753e-05	0.000570349
Ap1g2	adaptor protein complex AP-1, gamma 2 subunit [Source:MGI Symbol;Acc:MGI:1328307]	ENSMUSG00000040701	0.430789	1.34797	0.000435562	0.00375963
Ap3m2	adaptor-related protein complex 3, mu 2 subunit [Source:MGI Symbol;Acc:MGI:1929214]	ENSMUSG00000031539	-0.40974	-1.32845	0.00040088	0.0039399
Ap3s1	adaptor-related protein complex 3, sigma 1 subunit [Source:MGI Symbol;Acc:MGI:1337062]	ENSMUSG00000024480	0.450085	1.36612	0.00115508	0.00807978
Apbb2	amyloid beta (A4) precursor protein-binding, family B, member 2 [Source:MGI Symbol;Acc:MGI:108405]	ENSMUSG00000029207	-0.448466	-1.36459	0.00999751	0.0488927
Apela	apelin receptor early endogenous ligand [Source:MGI Symbol;Acc:MGI:3642370]	ENSMUSG00000079042	-1.34639	-2.54275	0.000927355	0.00810436
Aplnr	apelin receptor [Source:MGI Symbol;Acc:MGI:1346086]	ENSMUSG00000044338	-1.06569	-2.09317	2.24129e-10	1.87166e-08
Apoc2	apolipoprotein C-II [Source:MGI Symbol;Acc:MGI:88054]	ENSMUSG00000002992	3.88585	14.7828	0.00041811	0.00390886
Apod	apolipoprotein D [Source:MGI Symbol;Acc:MGI:88056]	ENSMUSG00000022548	-1.45714	-2.74564	1.4983e-05	0.000256979
Apoe	apolipoprotein E [Source:MGI Symbol;Acc:MGI:88057]	ENSMUSG00000002985	0.764174	1.6984	0.00253405	0.0196701
Apol6	apolipoprotein L 6 [Source:MGI Symbol;Acc:MGI:1919189]	ENSMUSG00000033576	1.07737	2.11018	0.00974641	0.0458139
Apol7a	apolipoprotein L 7a [Source:MGI Symbol;Acc:MGI:1923011]	ENSMUSG00000010601	4.68733	25.7649	3.27443e-16	8.37997e-14
Apol7e	apolipoprotein L 7e [Source:MGI Symbol;Acc:MGI:3704456]	ENSMUSG00000071716	1.57103	2.97117	0.000231156	0.00229487
Apoo	apolipoprotein O [Source:MGI Symbol;Acc:MGI:1915566]	ENSMUSG00000079508	0.377365	1.29897	0.00249264	0.0154055
Apoo-ps	apolipoprotein O, pseudogene [Source:MGI Symbol;Acc:MGI:3649039]	ENSMUSG00000049233	0.428079	1.34544	0.00210755	0.0159874
Aqp1	aquaporin 1 [Source:MGI Symbol;Acc:MGI:103201]	ENSMUSG00000004655	-0.809265	-1.75232	9.70228e-06	0.000222451
Aqp3	aquaporin 3 [Source:MGI Symbol;Acc:MGI:1333777]	ENSMUSG00000028435	1.74442	3.35059	0.000631152	0.0050952
Aqp8	aquaporin 8 [Source:MGI Symbol;Acc:MGI:1195271]	ENSMUSG00000030762	-1.25893	-2.39318	0.00180954	0.0127122
Arap2	ArfGAP with RhoGAP domain, ankyrin repeat and PH domain 2 [Source:MGI Symbol;Acc:MGI:2684416]	ENSMUSG00000037999	0.874184	1.83297	2.2463e-09	1.26871e-07
Arap3	ArfGAP with RhoGAP domain, ankyrin repeat and PH domain 3 [Source:MGI Symbol;Acc:MGI:2147274]	ENSMUSG00000024451	-0.632728	-1.55049	3.62176e-08	1.53587e-06
Arc	activity regulated cytoskeletal-associated protein [Source:MGI Symbol;Acc:MGI:88067]	ENSMUSG00000022602	-1.12971	-2.18815	0.00102829	0.00912797
Areg	amphiregulin [Source:MGI Symbol;Acc:MGI:88068]	ENSMUSG00000029378	-4.50358	-22.6837	1.04308e-23	7.27999e-21
Arf4	ADP-ribosylation factor 4 [Source:MGI Symbol;Acc:MGI:99433]	ENSMUSG00000021877	0.289105	1.22188	0.00564258	0.0428597
Arfgap1	ADP-ribosylation factor GTPase activating protein 1 [Source:MGI Symbol;Acc:MGI:2183559]	ENSMUSG00000027575	0.436911	1.3537	7.22939e-07	2.09759e-05
Arfgef3	ARFGEF family member 3 [Source:MGI Symbol;Acc:MGI:106387]	ENSMUSG00000019852	1.17774	2.26221	0.00513584	0.0303896
Arfip2	ADP-ribosylation factor interacting protein 2 [Source:MGI Symbol;Acc:MGI:1924182]	ENSMUSG00000030881	0.222484	1.16674	0.000253119	0.00281869
Arhgap19	Rho GTPase activating protein 19 [Source:MGI Symbol;Acc:MGI:1918335]	ENSMUSG00000025154	0.738375	1.6683	0.00188722	0.0125679
Arhgap20	Rho GTPase activating protein 20 [Source:MGI Symbol;Acc:MGI:2445175]	ENSMUSG00000053199	-0.846554	-1.7982	0.000247514	0.00236044
Arhgap27os2	Rho GTPase activating protein 27, opposite strand 2 [Source:MGI Symbol;Acc:MGI:3650160]	ENSMUSG00000085360	1.37136	2.58715	0.00307901	0.0398707
Arhgap30	Rho GTPase activating protein 30 [Source:MGI Symbol;Acc:MGI:2684948]	ENSMUSG00000048865	1.21622	2.32336	0.00340957	0.0203409
Arhgap31	Rho GTPase activating protein 31 [Source:MGI Symbol;Acc:MGI:1333857]	ENSMUSG00000022799	-0.891723	-1.85539	1.94083e-15	4.7179e-13
Arhgap32	Rho GTPase activating protein 32 [Source:MGI Symbol;Acc:MGI:2450166]	ENSMUSG00000041444	0.378815	1.30027	0.00535394	0.0312221
Arhgap4	Rho GTPase activating protein 4 [Source:MGI Symbol;Acc:MGI:2159577]	ENSMUSG00000031389	0.631954	1.54966	0.00090148	0.00745207
Arhgap40	Rho GTPase activating protein 40 [Source:MGI Symbol;Acc:MGI:3649852]	ENSMUSG00000074625	4.22408	18.6885	1.30519e-21	9.87551e-19
Arhgap8	Rho GTPase activating protein 8 [Source:MGI Symbol;Acc:MGI:1920417]	ENSMUSG00000078954	1.34397	2.53849	7.77318e-07	2.13853e-05
Arhgap9	Rho GTPase activating protein 9 [Source:MGI Symbol;Acc:MGI:2143764]	ENSMUSG00000040345	0.831111	1.77906	9.57516e-05	0.00117303
Arhgef10	Rho guanine nucleotide exchange factor (GEF) 10 [Source:MGI Symbol;Acc:MGI:2444453]	ENSMUSG00000071176	-0.450232	-1.36626	7.54838e-06	0.000131297
Arhgef11	Rho guanine nucleotide exchange factor (GEF) 11 [Source:MGI Symbol;Acc:MGI:2441869]	ENSMUSG00000041977	-0.249221	-1.18857	0.00490223	0.0291583
Arhgef15	Rho guanine nucleotide exchange factor (GEF) 15 [Source:MGI Symbol;Acc:MGI:3045246]	ENSMUSG00000052921	-0.910584	-1.87981	3.17344e-08	1.35191e-06
Arhgef16	Rho guanine nucleotide exchange factor (GEF) 16 [Source:MGI Symbol;Acc:MGI:2446219]	ENSMUSG00000029032	1.27666	2.42278	6.89511e-06	0.000133106
Arhgef28	Rho guanine nucleotide exchange factor (GEF) 28 [Source:MGI Symbol;Acc:MGI:1346016]	ENSMUSG00000021662	-0.713899	-1.64023	0.00134959	0.00878405
Arhgef3	Rho guanine nucleotide exchange factor (GEF) 3 [Source:MGI Symbol;Acc:MGI:1918954]	ENSMUSG00000021895	-0.50882	-1.42289	1.68823e-05	0.000260449
Arhgef33	Rho guanine nucleotide exchange factor (GEF) 33 [Source:MGI Symbol;Acc:MGI:2685787]	ENSMUSG00000054901	1.30789	2.4758	7.22704e-07	1.9347e-05
Arhgef38	Rho guanine nucleotide exchange factor (GEF) 38 [Source:MGI Symbol;Acc:MGI:1924919]	ENSMUSG00000040969	2.81376	7.03117	5.55999e-09	2.89091e-07
Arhgef4	Rho guanine nucleotide exchange factor (GEF) 4 [Source:MGI Symbol;Acc:MGI:2442507]	ENSMUSG00000037509	0.95209	1.93467	8.53349e-11	6.08445e-09
Arhgef7	Rho guanine nucleotide exchange factor (GEF7) [Source:MGI Symbol;Acc:MGI:1860493]	ENSMUSG00000031511	-0.388093	-1.30866	0.000745399	0.00713306
Arhgef9	CDC42 guanine nucleotide exchange factor (GEF) 9 [Source:MGI Symbol;Acc:MGI:2442233]	ENSMUSG00000025656	-0.755547	-1.68827	5.22999e-06	0.000104565
Arid1b	AT rich interactive domain 1B (SWI-like) [Source:MGI Symbol;Acc:MGI:1926129]	ENSMUSG00000069729	-0.292648	-1.22489	0.00115788	0.0105552
Arid3a	AT rich interactive domain 3A (BRIGHT-like) [Source:MGI Symbol;Acc:MGI:1328360]	ENSMUSG00000019564	0.754542	1.6871	6.17879e-06	0.00012026
Arid5b	AT rich interactive domain 5B (MRF1-like) [Source:MGI Symbol;Acc:MGI:2175912]	ENSMUSG00000019947	-0.395375	-1.31528	0.00439085	0.027992
Arl1	ADP-ribosylation factor-like 1 [Source:MGI Symbol;Acc:MGI:99436]	ENSMUSG00000060904	0.377838	1.29939	0.00368726	0.0258505
Arl11	ADP-ribosylation factor-like 11 [Source:MGI Symbol;Acc:MGI:2444054]	ENSMUSG00000043157	1.14705	2.2146	0.00974379	0.0443918
Arl13b	ADP-ribosylation factor-like 13B [Source:MGI Symbol;Acc:MGI:1915396]	ENSMUSG00000022911	-0.378322	-1.29983	4.67275e-05	0.000650343
Arl14	ADP-ribosylation factor-like 14 [Source:MGI Symbol;Acc:MGI:1918869]	ENSMUSG00000098207	1.46114	2.75326	5.50903e-09	2.87264e-07
Arl4a	ADP-ribosylation factor-like 4A [Source:MGI Symbol;Acc:MGI:99437]	ENSMUSG00000047446	-0.577447	-1.49221	2.46917e-05	0.000403204
Arl4c	ADP-ribosylation factor-like 4C [Source:MGI Symbol;Acc:MGI:2445172]	ENSMUSG00000049866	1.21413	2.32001	2.33766e-06	6.48155e-05
Arl4d	ADP-ribosylation factor-like 4D [Source:MGI Symbol;Acc:MGI:1933155]	ENSMUSG00000034936	-0.7044	-1.62947	0.007655	0.0335133
Arl5a	ADP-ribosylation factor-like 5A [Source:MGI Symbol;Acc:MGI:1922673]	ENSMUSG00000036093	0.403395	1.32262	0.0073477	0.0412504
Arl6	ADP-ribosylation factor-like 6 [Source:MGI Symbol;Acc:MGI:1927136]	ENSMUSG00000022722	-0.440188	-1.35678	0.0102148	0.0468543
Armc10	armadillo repeat containing 10 [Source:MGI Symbol;Acc:MGI:1914461]	ENSMUSG00000038525	0.79975	1.7408	0.00374567	0.0241717
Armcx1	armadillo repeat containing, X-linked 1 [Source:MGI Symbol;Acc:MGI:1925498]	ENSMUSG00000033460	-0.392278	-1.31246	2.86116e-07	9.29974e-06
Armcx2	armadillo repeat containing, X-linked 2 [Source:MGI Symbol;Acc:MGI:1914666]	ENSMUSG00000033436	-0.313151	-1.24242	0.00932735	0.046708
Armcx6	armadillo repeat containing, X-linked 6 [Source:MGI Symbol;Acc:MGI:2147993]	ENSMUSG00000050394	-0.391278	-1.31156	0.0106689	0.0472657
Arnt2	aryl hydrocarbon receptor nuclear translocator 2 [Source:MGI Symbol;Acc:MGI:107188]	ENSMUSG00000015709	1.27863	2.42609	0.000871916	0.006519
Arpc4	actin related protein 2/3 complex, subunit 4 [Source:MGI Symbol;Acc:MGI:1915339]	ENSMUSG00000079426	0.332891	1.25953	0.0068927	0.0393414
Arpc5	actin related protein 2/3 complex, subunit 5 [Source:MGI Symbol;Acc:MGI:1915021]	ENSMUSG00000008475	0.394175	1.31419	0.000278612	0.00356956
Arrb1	arrestin, beta 1 [Source:MGI Symbol;Acc:MGI:99473]	ENSMUSG00000018909	-0.509017	-1.42308	0.00035958	0.00374113
Arrb2	arrestin, beta 2 [Source:MGI Symbol;Acc:MGI:99474]	ENSMUSG00000060216	0.3964	1.31622	0.000548711	0.00443535
Arrdc1	arrestin domain containing 1 [Source:MGI Symbol;Acc:MGI:2446136]	ENSMUSG00000026972	0.669925	1.59099	7.34891e-06	0.00014435
Arsa	arylsulfatase A [Source:MGI Symbol;Acc:MGI:88077]	ENSMUSG00000022620	-0.356138	-1.27999	0.00235308	0.013795
Arsi	arylsulfatase i [Source:MGI Symbol;Acc:MGI:2670959]	ENSMUSG00000036412	0.699958	1.62446	0.0065789	0.0337957
Art3	ADP-ribosyltransferase 3 [Source:MGI Symbol;Acc:MGI:1202729]	ENSMUSG00000034842	-1.09493	-2.13603	1.87974e-05	0.00030593
Arvcf	armadillo repeat gene deleted in velo-cardio-facial syndrome [Source:MGI Symbol;Acc:MGI:109620]	ENSMUSG00000000325	-2.38226	-5.21352	5.2146e-13	7.03755e-11
Asah1	N-acylsphingosine amidohydrolase 1 [Source:MGI Symbol;Acc:MGI:1277124]	ENSMUSG00000031591	0.766367	1.70098	1.37342e-13	3.28154e-11
Asap3	ArfGAP with SH3 domain, ankyrin repeat and PH domain 3 [Source:MGI Symbol;Acc:MGI:2684986]	ENSMUSG00000036995	-0.32723	-1.2546	0.000482946	0.00434701
Asb12	ankyrin repeat and SOCS box-containing 12 [Source:MGI Symbol;Acc:MGI:1917642]	ENSMUSG00000031204	-1.71158	-3.2752	0.0028068	0.0211208
Asb6	ankyrin repeat and SOCS box-containing 6 [Source:MGI Symbol;Acc:MGI:1919573]	ENSMUSG00000039483	0.184083	1.13609	0.0105106	0.0467813
Ascl1	achaete-scute family bHLH transcription factor 1 [Source:MGI Symbol;Acc:MGI:96919]	ENSMUSG00000020052	1.92927	3.80862	0.00412177	0.0487874
Ascl2	achaete-scute family bHLH transcription factor 2 [Source:MGI Symbol;Acc:MGI:96920]	ENSMUSG00000009248	2.59762	6.05286	2.9387e-05	0.000455825
Asf1b	anti-silencing function 1B histone chaperone [Source:MGI Symbol;Acc:MGI:1914179]	ENSMUSG00000005470	0.705948	1.63122	0.00227691	0.0146775
Asns	asparagine synthetase [Source:MGI Symbol;Acc:MGI:1350929]	ENSMUSG00000029752	-0.497176	-1.41145	0.000113983	0.00135577
Aspa	aspartoacylase [Source:MGI Symbol;Acc:MGI:87914]	ENSMUSG00000020774	1.69011	3.2268	1.45585e-08	6.6867e-07
Aspg	asparaginase [Source:MGI Symbol;Acc:MGI:2144822]	ENSMUSG00000037686	0.715657	1.64223	0.00147396	0.0107359
Asph	aspartate-beta-hydroxylase [Source:MGI Symbol;Acc:MGI:1914186]	ENSMUSG00000028207	-0.508364	-1.42244	0.000153191	0.00220271
Atad5	ATPase family, AAA domain containing 5 [Source:MGI Symbol;Acc:MGI:2442925]	ENSMUSG00000017550	0.414571	1.3329	0.00399523	0.0225315
Atf4	activating transcription factor 4 [Source:MGI Symbol;Acc:MGI:88096]	ENSMUSG00000042406	0.355115	1.27909	0.000818739	0.0072643
Atf7	activating transcription factor 7 [Source:MGI Symbol;Acc:MGI:2443472]	ENSMUSG00000099083	-0.269527	-1.20541	0.000891073	0.00775168
Atg5	autophagy related 5 [Source:MGI Symbol;Acc:MGI:1277186]	ENSMUSG00000038160	0.248534	1.188	0.00526573	0.0288651
Atg9b	autophagy related 9B [Source:MGI Symbol;Acc:MGI:2685420]	ENSMUSG00000038295	2.59606	6.04633	1.86163e-05	0.000298268
Atl2	atlastin GTPase 2 [Source:MGI Symbol;Acc:MGI:1929492]	ENSMUSG00000059811	0.332586	1.25927	0.00101423	0.00863563
Atoh8	atonal bHLH transcription factor 8 [Source:MGI Symbol;Acc:MGI:1918343]	ENSMUSG00000037621	-0.726209	-1.65429	0.0025831	0.0161876
Atp10d	ATPase, class V, type 10D [Source:MGI Symbol;Acc:MGI:2450125]	ENSMUSG00000046808	-1.507	-2.84219	6.80383e-12	5.98056e-10
Atp12a	ATPase, H+/K+ transporting, nongastric, alpha polypeptide [Source:MGI Symbol;Acc:MGI:1926943]	ENSMUSG00000022229	-1.47165	-2.77338	0.000298958	0.00312594
Atp13a4	ATPase type 13A4 [Source:MGI Symbol;Acc:MGI:1924456]	ENSMUSG00000038094	6.90996	120.255	1.33792e-11	1.1605e-09
Atp1a3	ATPase, Na+/K+ transporting, alpha 3 polypeptide [Source:MGI Symbol;Acc:MGI:88107]	ENSMUSG00000040907	1.20382	2.30349	0.00402194	0.0236985
Atp1a4	ATPase, Na+/K+ transporting, alpha 4 polypeptide [Source:MGI Symbol;Acc:MGI:1351335]	ENSMUSG00000007107	-3.88315	-14.7552	2.7379e-05	0.000993074
Atp1b2	ATPase, Na+/K+ transporting, beta 2 polypeptide [Source:MGI Symbol;Acc:MGI:88109]	ENSMUSG00000041329	-0.855452	-1.80933	0.000148	0.0015464
Atp2a3	ATPase, Ca++ transporting, ubiquitous [Source:MGI Symbol;Acc:MGI:1194503]	ENSMUSG00000020788	-0.393896	-1.31394	0.00538649	0.0327054
Atp2b4	ATPase, Ca++ transporting, plasma membrane 4 [Source:MGI Symbol;Acc:MGI:88111]	ENSMUSG00000026463	-0.524639	-1.43857	0.00503285	0.0335133
Atp5e	ATP synthase, H+ transporting, mitochondrial F1 complex, epsilon subunit [Source:MGI Symbol;Acc:MGI:1855697]	ENSMUSG00000016252	0.419226	1.33721	0.00909757	0.0481736
Atp5g1	ATP synthase, H+ transporting, mitochondrial F0 complex, subunit C1 (subunit 9) [Source:MGI Symbol;Acc:MGI:107653]	ENSMUSG00000006057	0.350616	1.2751	0.00313858	0.0172851
Atp5j	ATP synthase, H+ transporting, mitochondrial F0 complex, subunit F [Source:MGI Symbol;Acc:MGI:107777]	ENSMUSG00000022890	0.333964	1.26047	0.00105877	0.00929646
Atp5j2	ATP synthase, H+ transporting, mitochondrial F0 complex, subunit F2 [Source:MGI Symbol;Acc:MGI:1927558]	ENSMUSG00000038690	0.296478	1.22814	0.00395623	0.0258941
Atp5k	ATP synthase, H+ transporting, mitochondrial F1F0 complex, subunit E [Source:MGI Symbol;Acc:MGI:106636]	ENSMUSG00000050856	0.473611	1.38858	0.000411049	0.00356956
Atp5o	ATP synthase, H+ transporting, mitochondrial F1 complex, O subunit [Source:MGI Symbol;Acc:MGI:106341]	ENSMUSG00000022956	0.326021	1.25355	0.00117445	0.00939426
Atp6ap2	ATPase, H+ transporting, lysosomal accessory protein 2 [Source:MGI Symbol;Acc:MGI:1917745]	ENSMUSG00000031007	0.332641	1.25932	0.000298632	0.00348114
Atp6v0b	ATPase, H+ transporting, lysosomal V0 subunit B [Source:MGI Symbol;Acc:MGI:1890510]	ENSMUSG00000033379	0.283297	1.21697	0.00596208	0.033795
Atp6v0d2	ATPase, H+ transporting, lysosomal V0 subunit D2 [Source:MGI Symbol;Acc:MGI:1924415]	ENSMUSG00000028238	1.63565	3.10727	1.43096e-05	0.000276302
Atp6v0e2	ATPase, H+ transporting, lysosomal V0 subunit E2 [Source:MGI Symbol;Acc:MGI:1923502]	ENSMUSG00000039347	-0.561938	-1.47625	0.00346218	0.0190134
Atp6v1a	ATPase, H+ transporting, lysosomal V1 subunit A [Source:MGI Symbol;Acc:MGI:1201780]	ENSMUSG00000052459	0.494373	1.40871	0.000230157	0.00362553
Atp6v1c2	ATPase, H+ transporting, lysosomal V1 subunit C2 [Source:MGI Symbol;Acc:MGI:1916025]	ENSMUSG00000020566	2.26656	4.81173	8.04917e-05	0.00119822
Atp7b	ATPase, Cu++ transporting, beta polypeptide [Source:MGI Symbol;Acc:MGI:103297]	ENSMUSG00000006567	0.760508	1.69409	0.00462818	0.0292324
Atp8b3	ATPase, class I, type 8B, member 3 [Source:MGI Symbol;Acc:MGI:1914581]	ENSMUSG00000003341	-2.0459	-4.1293	0.000580576	0.0109875
Atp8b5	ATPase, class I, type 8B, member 5 [Source:MGI Symbol;Acc:MGI:2444287]	ENSMUSG00000028457	-1.06868	-2.09751	4.57295e-05	0.000606036
Atpif1	ATPase inhibitory factor 1 [Source:MGI Symbol;Acc:MGI:1196457]	ENSMUSG00000054428	0.254842	1.19321	0.0104526	0.049881
Atraid	all-trans retinoic acid induced differentiation factor [Source:MGI Symbol;Acc:MGI:1918918]	ENSMUSG00000013622	-0.324566	-1.25229	0.00142438	0.010641
AU020206	expressed sequence AU020206 [Source:MGI Symbol;Acc:MGI:2142134]	ENSMUSG00000097415	0.399751	1.31928	0.0116447	0.0472531
AU021092	expressed sequence AU021092 [Source:MGI Symbol;Acc:MGI:2146559]	ENSMUSG00000051669	-1.31716	-2.49176	6.5959e-23	4.50999e-20
AU022754	expressed sequence AU022754 [Source:MGI Symbol;Acc:MGI:2146143]	ENSMUSG00000097209	2.76833	6.81321	0.000181843	0.00203534
AU040320	expressed sequence AU040320 [Source:MGI Symbol;Acc:MGI:2140475]	ENSMUSG00000028830	-0.277668	-1.21223	0.000268904	0.00279161
Aup1	ancient ubiquitous protein 1 [Source:MGI Symbol;Acc:MGI:107789]	ENSMUSG00000068328	0.236853	1.17842	0.000141345	0.00180058
Auts2	autism susceptibility candidate 2 [Source:MGI Symbol;Acc:MGI:1919847]	ENSMUSG00000029673	1.01982	2.02767	0.00814252	0.0445141
Avil	advillin [Source:MGI Symbol;Acc:MGI:1333798]	ENSMUSG00000025432	3.17814	9.05141	9.8088e-18	2.97465e-15
Avl9	AVL9 homolog (S. cerevisiase) [Source:MGI Symbol;Acc:MGI:1926187]	ENSMUSG00000029787	-0.557431	-1.47165	0.00341834	0.0216243
Avpi1	arginine vasopressin-induced 1 [Source:MGI Symbol;Acc:MGI:1916784]	ENSMUSG00000018821	0.720714	1.648	0.00067233	0.00589102
Avpr1a	arginine vasopressin receptor 1A [Source:MGI Symbol;Acc:MGI:1859216]	ENSMUSG00000020123	-0.894255	-1.85865	0.000539906	0.00528846
AW112010	expressed sequence AW112010 [Source:MGI Symbol;Acc:MGI:2147706]	ENSMUSG00000075010	0.887515	1.84999	0.00452945	0.023369
Axl	AXL receptor tyrosine kinase [Source:MGI Symbol;Acc:MGI:1347244]	ENSMUSG00000002602	-0.39715	-1.3169	0.00044279	0.00603864
Aym1	activator of yeast meiotic promoters 1 [Source:MGI Symbol;Acc:MGI:1891321]	ENSMUSG00000053873	-4.39037	-20.9717	0.000256132	0.00876484
B230110C06Rik	RIKEN cDNA B230110C06 gene [Source:MGI Symbol;Acc:MGI:1925231]	ENSMUSG00000097547	-1.72613	-3.3084	0.00107949	0.0100482
B230118H07Rik	RIKEN cDNA B230118H07 gene [Source:MGI Symbol;Acc:MGI:1915420]	ENSMUSG00000027165	-0.480336	-1.39507	0.00334108	0.0202533
B230307C23Rik	RIKEN cDNA B230307C23 gene [Source:MGI Symbol;Acc:MGI:3643396]	ENSMUSG00000080717	0.510277	1.42432	0.00751519	0.0367001
B230354K17Rik	RIKEN cDNA B230354K17 gene [Source:MGI Symbol;Acc:MGI:2443272]	ENSMUSG00000097119	-0.246002	-1.18592	0.00320412	0.0194491
B3galt5	UDP-Gal:betaGlcNAc beta 1,3-galactosyltransferase, polypeptide 5 [Source:MGI Symbol;Acc:MGI:2136878]	ENSMUSG00000074892	1.62754	3.08986	7.66502e-05	0.000927959
B3galt6	UDP-Gal:betaGal beta 1,3-galactosyltransferase, polypeptide 6 [Source:MGI Symbol;Acc:MGI:2152819]	ENSMUSG00000050796	0.262271	1.19937	0.00554472	0.0285381
B3gat3	beta-1,3-glucuronyltransferase 3 (glucuronosyltransferase I) [Source:MGI Symbol;Acc:MGI:1919977]	ENSMUSG00000071649	0.188633	1.13968	0.00203819	0.0125634
B3glct	beta-3-glucosyltransferase [Source:MGI Symbol;Acc:MGI:2685903]	ENSMUSG00000051950	-0.340036	-1.26579	0.000530204	0.00433014
B3gnt3	UDP-GlcNAc:betaGal beta-1,3-N-acetylglucosaminyltransferase 3 [Source:MGI Symbol;Acc:MGI:2152535]	ENSMUSG00000031803	1.19948	2.29657	0.00157632	0.0110526
B3gnt5	UDP-GlcNAc:betaGal beta-1,3-N-acetylglucosaminyltransferase 5 [Source:MGI Symbol;Acc:MGI:2137302]	ENSMUSG00000022686	-1.63336	-3.10234	0.00026645	0.00284823
B430306N03Rik	RIKEN cDNA B430306N03 gene [Source:MGI Symbol;Acc:MGI:2443478]	ENSMUSG00000043740	1.3629	2.57202	0.0103178	0.0463283
B4galnt1	beta-1,4-N-acetyl-galactosaminyl transferase 1 [Source:MGI Symbol;Acc:MGI:1342057]	ENSMUSG00000006731	1.29216	2.44895	5.41549e-09	2.56858e-07
B4galt6	UDP-Gal:betaGlcNAc beta 1,4-galactosyltransferase, polypeptide 6 [Source:MGI Symbol;Acc:MGI:1928380]	ENSMUSG00000056124	-0.484499	-1.3991	0.000404445	0.00418209
B930082K07Rik	RIKEN cDNA B930082K07 gene [Source:MGI Symbol;Acc:MGI:2445108]	ENSMUSG00000097734	-0.633391	-1.55121	0.00180596	0.0119501
B930095G15Rik	RIKEN cDNA B930095G15 gene [Source:MGI Symbol;Acc:MGI:2443701]	ENSMUSG00000085133	1.0095	2.01321	2.40383e-08	1.01747e-06
Bach2os	BTB and CNC homology 2, opposite strand [Source:MGI Symbol;Acc:MGI:3041246]	ENSMUSG00000086150	2.01838	4.05127	0.00102446	0.00813297
Bag1	BCL2-associated athanogene 1 [Source:MGI Symbol;Acc:MGI:108047]	ENSMUSG00000028416	0.284403	1.21791	0.00388999	0.0276381
Bahcc1	BAH domain and coiled-coil containing 1 [Source:MGI Symbol;Acc:MGI:2679272]	ENSMUSG00000039741	-0.55841	-1.47265	0.000304251	0.00301968
Bambi	BMP and activin membrane-bound inhibitor [Source:MGI Symbol;Acc:MGI:1915260]	ENSMUSG00000024232	-0.841399	-1.79179	0.00108474	0.00815854
Bard1	BRCA1 associated RING domain 1 [Source:MGI Symbol;Acc:MGI:1328361]	ENSMUSG00000026196	0.697632	1.62184	0.00849258	0.0399969
Barx2	BarH-like homeobox 2 [Source:MGI Symbol;Acc:MGI:109617]	ENSMUSG00000032033	1.88936	3.7047	8.15066e-13	1.0407e-10
Batf	basic leucine zipper transcription factor, ATF-like [Source:MGI Symbol;Acc:MGI:1859147]	ENSMUSG00000034266	0.724377	1.65219	1.27135e-05	0.000216622
Batf3	basic leucine zipper transcription factor, ATF-like 3 [Source:MGI Symbol;Acc:MGI:1925491]	ENSMUSG00000026630	0.697034	1.62117	0.000739691	0.0068311
Bax	BCL2-associated X protein [Source:MGI Symbol;Acc:MGI:99702]	ENSMUSG00000003873	0.280935	1.21498	0.0091138	0.0435685
Baz1a	bromodomain adjacent to zinc finger domain 1A [Source:MGI Symbol;Acc:MGI:1309478]	ENSMUSG00000035021	0.614871	1.53142	0.00756477	0.0378658
Bbip1	BBSome interacting protein 1 [Source:MGI Symbol;Acc:MGI:1913610]	ENSMUSG00000084957	0.429523	1.34679	0.0019536	0.0128716
Bbs1	Bardet-Biedl syndrome 1 (human) [Source:MGI Symbol;Acc:MGI:1277215]	ENSMUSG00000006464	-0.52708	-1.44101	0.00265849	0.0163882
Bbs9	Bardet-Biedl syndrome 9 (human) [Source:MGI Symbol;Acc:MGI:2442833]	ENSMUSG00000035919	-0.57605	-1.49076	0.0008379	0.00670919
Bbx	bobby sox homolog (Drosophila) [Source:MGI Symbol;Acc:MGI:1917758]	ENSMUSG00000022641	-0.438883	-1.35555	0.00414593	0.0255022
BC003965	cDNA sequence BC003965 [Source:MGI Symbol;Acc:MGI:2670966]	ENSMUSG00000067722	0.279979	1.21418	4.03475e-06	7.56216e-05
BC017643	cDNA sequence BC017643 [Source:MGI Symbol;Acc:MGI:2384959]	ENSMUSG00000039294	0.238084	1.17943	0.00313543	0.0194752
BC021891	cDNA sequence BC021891 [Source:MGI Symbol;Acc:MGI:2385307]	ENSMUSG00000031853	0.728462	1.65687	0.000280892	0.00277891
BC023105	cDNA sequence BC023105 [Source:MGI Symbol;Acc:MGI:2384767]	ENSMUSG00000063388	1.99797	3.99437	0.000110477	0.00138282
BC023829	cDNA sequence BC023829 [Source:MGI Symbol;Acc:MGI:2448555]	ENSMUSG00000073139	-0.222563	-1.1668	0.00192373	0.0128464
BC026585	cDNA sequence BC026585 [Source:MGI Symbol;Acc:MGI:2448516]	ENSMUSG00000033488	-0.451344	-1.36731	0.00443406	0.0251369
BC029722	cDNA sequence BC029722 [Source:MGI Symbol;Acc:MGI:3584273]	ENSMUSG00000074649	-0.468787	-1.38395	0.00442929	0.0243598
BC035947	cDNA sequence BC035947 [Source:MGI Symbol;Acc:MGI:2652858]	ENSMUSG00000090486	2.36178	5.14003	0.000107851	0.00160498
BC037034	cDNA sequence BC037034 [Source:MGI Symbol;Acc:MGI:2385896]	ENSMUSG00000036948	0.346057	1.27108	0.000427373	0.00371947
BC048546	cDNA sequence BC048546 [Source:MGI Symbol;Acc:MGI:3039594]	ENSMUSG00000047228	6.59299	96.5357	4.27251e-20	2.27971e-17
BC048679	cDNA sequence BC048679 [Source:MGI Symbol;Acc:MGI:3510776]	ENSMUSG00000061877	2.20042	4.59614	0.000662878	0.00558246
BC055324	cDNA sequence BC055324 [Source:MGI Symbol;Acc:MGI:3590554]	ENSMUSG00000041406	0.626759	1.54409	0.00105249	0.00798653
BC106179	cDNA sequence BC106179 [Source:MGI Symbol;Acc:MGI:3702726]	ENSMUSG00000045231	1.07542	2.10734	0.00635281	0.0357141
BC107364	cDNA sequence BC107364 [Source:MGI Symbol;Acc:MGI:3618860]	ENSMUSG00000046317	4.40332	21.1608	0.000522838	0.0141927
Bcas1	breast carcinoma amplified sequence 1 [Source:MGI Symbol;Acc:MGI:1924210]	ENSMUSG00000013523	1.10678	2.15364	0.00660608	0.032434
Bcas2	breast carcinoma amplified sequence 2 [Source:MGI Symbol;Acc:MGI:1915433]	ENSMUSG00000005687	0.210239	1.15688	0.00734167	0.0392411
Bcas3	breast carcinoma amplified sequence 3 [Source:MGI Symbol;Acc:MGI:2385848]	ENSMUSG00000059439	-0.452369	-1.36829	7.84065e-05	0.00102781
Bcat1	branched chain aminotransferase 1, cytosolic [Source:MGI Symbol;Acc:MGI:104861]	ENSMUSG00000030268	0.762821	1.69681	0.0026245	0.0201502
Bccip	BRCA2 and CDKN1A interacting protein [Source:MGI Symbol;Acc:MGI:1913415]	ENSMUSG00000030983	0.266184	1.20262	0.00256365	0.0175738
Bcdin3d	BCDIN3 domain containing [Source:MGI Symbol;Acc:MGI:1922534]	ENSMUSG00000037525	0.409156	1.32791	0.0088394	0.0402806
Bckdha	branched chain ketoacid dehydrogenase E1, alpha polypeptide [Source:MGI Symbol;Acc:MGI:107701]	ENSMUSG00000060376	-0.482116	-1.39679	1.05837e-05	0.000194399
Bcl11b	B cell leukemia/lymphoma 11B [Source:MGI Symbol;Acc:MGI:1929913]	ENSMUSG00000048251	1.71949	3.29319	3.94118e-10	2.79972e-08
Bcl2a1a	B cell leukemia/lymphoma 2 related protein A1a [Source:MGI Symbol;Acc:MGI:102687]	ENSMUSG00000102037	2.15637	4.45791	1.74795e-07	6.03949e-06
Bcl2a1b	B cell leukemia/lymphoma 2 related protein A1b [Source:MGI Symbol;Acc:MGI:1278326]	ENSMUSG00000089929	1.52868	2.88521	0.00168035	0.0141595
Bcl2a1d	B cell leukemia/lymphoma 2 related protein A1d [Source:MGI Symbol;Acc:MGI:1278325]	ENSMUSG00000099974	1.91421	3.76908	2.60244e-07	8.1562e-06
Bcl2l12	BCL2-like 12 (proline rich) [Source:MGI Symbol;Acc:MGI:1922986]	ENSMUSG00000003190	0.425775	1.34329	0.00955371	0.0438635
Bcl2l15	BCLl2-like 15 [Source:MGI Symbol;Acc:MGI:2685412]	ENSMUSG00000044165	1.87272	3.66222	9.43489e-05	0.00113697
Bcl6b	B cell CLL/lymphoma 6, member B [Source:MGI Symbol;Acc:MGI:1278332]	ENSMUSG00000000317	-0.642906	-1.56147	0.00671063	0.0327769
Bcl7a	B cell CLL/lymphoma 7A [Source:MGI Symbol;Acc:MGI:1924295]	ENSMUSG00000029438	0.275144	1.21011	0.00515503	0.0283795
Bcorl1	BCL6 co-repressor-like 1 [Source:MGI Symbol;Acc:MGI:2443910]	ENSMUSG00000036959	-0.382935	-1.30399	0.0105606	0.0434841
Bdkrb2	bradykinin receptor, beta 2 [Source:MGI Symbol;Acc:MGI:102845]	ENSMUSG00000021070	-0.886494	-1.84868	0.000323138	0.00311137
Becn1	beclin 1, autophagy related [Source:MGI Symbol;Acc:MGI:1891828]	ENSMUSG00000035086	-0.251021	-1.19005	1.97954e-05	0.000400121
Bend3	BEN domain containing 3 [Source:MGI Symbol;Acc:MGI:2677212]	ENSMUSG00000038214	0.377194	1.29881	0.00998718	0.0453161
Bend4	BEN domain containing 4 [Source:MGI Symbol;Acc:MGI:3648414]	ENSMUSG00000092060	0.997538	1.99659	1.48957e-06	3.71329e-05
Bex1	brain expressed X-linked 1 [Source:MGI Symbol;Acc:MGI:1328321]	ENSMUSG00000050071	0.657872	1.57775	0.000826072	0.00743761
Bex4	brain expressed X-linked 4 [Source:MGI Symbol;Acc:MGI:3606746]	ENSMUSG00000047844	1.1097	2.158	0.00251173	0.0183528
Bgn	biglycan [Source:MGI Symbol;Acc:MGI:88158]	ENSMUSG00000031375	-0.453883	-1.36972	2.48428e-05	0.000495733
Bhlhe40	basic helix-loop-helix family, member e40 [Source:MGI Symbol;Acc:MGI:1097714]	ENSMUSG00000030103	1.36892	2.58277	0.000150806	0.0017351
Bhmt2	betaine-homocysteine methyltransferase 2 [Source:MGI Symbol;Acc:MGI:1891379]	ENSMUSG00000042118	-2.74003	-6.68084	0.00254823	0.0341439
Bid	BH3 interacting domain death agonist [Source:MGI Symbol;Acc:MGI:108093]	ENSMUSG00000004446	0.778612	1.71548	5.73293e-05	0.000768661
Blk	B lymphoid kinase [Source:MGI Symbol;Acc:MGI:88169]	ENSMUSG00000014453	2.4086	5.30958	6.45299e-08	2.41437e-06
Blnk	B cell linker [Source:MGI Symbol;Acc:MGI:96878]	ENSMUSG00000061132	1.08986	2.12853	6.68783e-05	0.000917853
Bmp4	bone morphogenetic protein 4 [Source:MGI Symbol;Acc:MGI:88180]	ENSMUSG00000021835	-0.622875	-1.53994	0.000545763	0.00501423
Bmp5	bone morphogenetic protein 5 [Source:MGI Symbol;Acc:MGI:88181]	ENSMUSG00000032179	1.2466	2.37281	0.00227423	0.0147174
Bmper	BMP-binding endothelial regulator [Source:MGI Symbol;Acc:MGI:1920480]	ENSMUSG00000031963	-1.28618	-2.43882	0.000376361	0.00353061
Bmx	BMX non-receptor tyrosine kinase [Source:MGI Symbol;Acc:MGI:1101778]	ENSMUSG00000031377	-0.756426	-1.6893	0.000157834	0.00184347
Bnc1	basonuclin 1 [Source:MGI Symbol;Acc:MGI:1097164]	ENSMUSG00000025105	1.2627	2.39944	1.94409e-08	9.80719e-07
Bnipl	BCL2/adenovirus E1B 19kD interacting protein like [Source:MGI Symbol;Acc:MGI:2384749]	ENSMUSG00000028115	0.806705	1.74921	0.000678043	0.00562712
Boc	biregional cell adhesion molecule-related/down-regulated by oncogenes (Cdon) binding protein [Source:MGI Symbol;Acc:MGI:2151153]	ENSMUSG00000022687	-0.769564	-1.70475	0.000262769	0.00270546
Bod1	biorientation of chromosomes in cell division 1 [Source:MGI Symbol;Acc:MGI:1916806]	ENSMUSG00000044502	0.27549	1.21041	0.00965913	0.0408625
Bola1	bolA-like 1 (E. coli) [Source:MGI Symbol;Acc:MGI:1916418]	ENSMUSG00000015943	0.318773	1.24727	0.00863421	0.0398011
Bola2	bolA-like 2 (E. coli) [Source:MGI Symbol;Acc:MGI:1913412]	ENSMUSG00000047721	0.300218	1.23133	0.00993919	0.0460529
Bpifb1	BPI fold containing family B, member 1 [Source:MGI Symbol;Acc:MGI:2137431]	ENSMUSG00000027485	-2.13614	-4.39583	5.1173e-05	0.00159347
Brca1	breast cancer 1, early onset [Source:MGI Symbol;Acc:MGI:104537]	ENSMUSG00000017146	0.737704	1.66752	0.00233446	0.0139506
Brf1	BRF1, RNA polymerase III transcription initiation factor 90 kDa subunit [Source:MGI Symbol;Acc:MGI:1919558]	ENSMUSG00000011158	-0.244979	-1.18508	0.00101283	0.00852091
Brf2	BRF2, RNA polymerase III transcription initiation factor 50kDa subunit [Source:MGI Symbol;Acc:MGI:1913903]	ENSMUSG00000031487	-0.27641	-1.21118	0.00437036	0.0242821
Bri3bp	Bri3 binding protein [Source:MGI Symbol;Acc:MGI:1924059]	ENSMUSG00000037905	0.213177	1.15924	6.67919e-05	0.000801692
Brip1	BRCA1 interacting protein C-terminal helicase 1 [Source:MGI Symbol;Acc:MGI:2442836]	ENSMUSG00000034329	0.569695	1.48421	0.0102122	0.0459265
Brix1	BRX1, biogenesis of ribosomes [Source:MGI Symbol;Acc:MGI:1915082]	ENSMUSG00000022247	0.244334	1.18455	0.00772197	0.03998
Bsn	bassoon [Source:MGI Symbol;Acc:MGI:1277955]	ENSMUSG00000032589	0.943277	1.92289	4.18429e-05	0.000592523
Bspry	B-box and SPRY domain containing [Source:MGI Symbol;Acc:MGI:2177191]	ENSMUSG00000028392	0.674661	1.59622	0.000226623	0.00239331
Btbd17	BTB (POZ) domain containing 17 [Source:MGI Symbol;Acc:MGI:1919264]	ENSMUSG00000000202	4.00067	16.0074	1.33188e-05	0.000538561
Btbd3	BTB (POZ) domain containing 3 [Source:MGI Symbol;Acc:MGI:2385155]	ENSMUSG00000062098	-0.693336	-1.61702	2.03156e-06	5.41853e-05
Btc	betacellulin, epidermal growth factor family member [Source:MGI Symbol;Acc:MGI:99439]	ENSMUSG00000082361	1.1592	2.23334	5.9214e-05	0.000793233
Btrc	beta-transducin repeat containing protein [Source:MGI Symbol;Acc:MGI:1338871]	ENSMUSG00000025217	-0.289572	-1.22228	0.000437847	0.00366233
Bud31	BUD31 homolog [Source:MGI Symbol;Acc:MGI:2141291]	ENSMUSG00000038722	0.422621	1.34036	9.08639e-05	0.00124214
Bvht	braveheart long non-coding RNA [Source:MGI Symbol;Acc:MGI:5434104]	ENSMUSG00000098098	-0.496341	-1.41063	0.00679671	0.0338321
C030015E24Rik	RIKEN cDNA C030015E24 gene [Source:MGI Symbol;Acc:MGI:1924665]	ENSMUSG00000106469	3.5443	11.6665	0.00254878	0.0341439
C030048H21Rik	RIKEN cDNA C030048H21 gene [Source:MGI Symbol;Acc:MGI:1924731]	ENSMUSG00000079537	-0.794309	-1.73425	0.0108934	0.048055
C130013H08Rik	RIKEN cDNA C130013H08 gene [Source:MGI Symbol;Acc:MGI:3697343]	ENSMUSG00000105509	-0.408678	-1.32747	0.00621492	0.0318073
C130074G19Rik	RIKEN cDNA C130074G19 gene [Source:MGI Symbol;Acc:MGI:2444831]	ENSMUSG00000039349	-1.12806	-2.18565	7.51335e-19	3.56098e-16
C1d	C1D nuclear receptor co-repressor [Source:MGI Symbol;Acc:MGI:1927354]	ENSMUSG00000000581	0.333042	1.25967	0.00934722	0.046773
C1qbp	complement component 1, q subcomponent binding protein [Source:MGI Symbol;Acc:MGI:1194505]	ENSMUSG00000018446	0.294915	1.22681	0.00416662	0.0251418
C1qtnf1	C1q and tumor necrosis factor related protein 1 [Source:MGI Symbol;Acc:MGI:1919254]	ENSMUSG00000017446	-0.522018	-1.43596	0.00345551	0.0207627
C1qtnf9	C1q and tumor necrosis factor related protein 9 [Source:MGI Symbol;Acc:MGI:3045252]	ENSMUSG00000071347	-0.898588	-1.86424	0.00774662	0.0414579
C1ra	complement component 1, r subcomponent A [Source:MGI Symbol;Acc:MGI:1355313]	ENSMUSG00000055172	-0.588633	-1.50382	6.59862e-06	0.00014328
C1rb	complement component 1, r subcomponent B [Source:MGI Symbol;Acc:MGI:3779804]	ENSMUSG00000098470	-1.69455	-3.23676	0.00052226	0.0101007
C1s1	complement component 1, s subcomponent 1 [Source:MGI Symbol;Acc:MGI:1355312]	ENSMUSG00000038521	-0.406055	-1.32506	0.00060481	0.00771859
C1s2	complement component 1, s subcomponent 2 [Source:MGI Symbol;Acc:MGI:3644269]	ENSMUSG00000079343	1.32985	2.51376	2.92789e-06	6.15941e-05
C2	complement component 2 (within H-2S) [Source:MGI Symbol;Acc:MGI:88226]	ENSMUSG00000024371	0.840687	1.7909	0.00139728	0.0112139
C230024C17Rik	RIKEN cDNA C230024C17 gene [Source:MGI Symbol;Acc:MGI:5439413]	ENSMUSG00000100334	4.29802	19.6713	0.000935486	0.022338
C230035I16Rik	RIKEN cDNA C230035I16 gene [Source:MGI Symbol;Acc:MGI:2444850]	ENSMUSG00000085024	-0.696322	-1.62037	0.00917094	0.0424321
C2cd4a	C2 calcium-dependent domain containing 4A [Source:MGI Symbol;Acc:MGI:3645763]	ENSMUSG00000047990	3.00146	8.00807	3.14488e-08	1.39889e-06
C330021F23Rik	RIKEN cDNA C330021F23 gene [Source:MGI Symbol;Acc:MGI:3612471]	ENSMUSG00000065952	1.91304	3.76602	7.73605e-05	0.00102717
C430049B03Rik	RIKEN cDNA C430049B03 gene [Source:MGI Symbol;Acc:MGI:1924903]	ENSMUSG00000087365	-1.00586	-2.00814	1.09712e-09	6.62106e-08
C4bp	complement component 4 binding protein [Source:MGI Symbol;Acc:MGI:88229]	ENSMUSG00000026405	1.33106	2.51588	0.000269997	0.00322153
C5ar2	complement component 5a receptor 2 [Source:MGI Symbol;Acc:MGI:2442013]	ENSMUSG00000074361	1.79442	3.46876	0.000382116	0.00365137
C77080	expressed sequence C77080 [Source:MGI Symbol;Acc:MGI:2140651]	ENSMUSG00000050390	0.504863	1.41899	2.22537e-05	0.000325828
C87436	expressed sequence C87436 [Source:MGI Symbol;Acc:MGI:2141787]	ENSMUSG00000046679	-0.229101	-1.1721	0.0015659	0.0110149
Cacna1b	calcium channel, voltage-dependent, N type, alpha 1B subunit [Source:MGI Symbol;Acc:MGI:88296]	ENSMUSG00000004113	-0.971148	-1.9604	0.00349721	0.0237136
Cacna2d1	calcium channel, voltage-dependent, alpha2/delta subunit 1 [Source:MGI Symbol;Acc:MGI:88295]	ENSMUSG00000040118	-0.444507	-1.36085	0.00238157	0.0165845
Cacna2d2	calcium channel, voltage-dependent, alpha 2/delta subunit 2 [Source:MGI Symbol;Acc:MGI:1929813]	ENSMUSG00000010066	-0.79881	-1.73967	0.0023013	0.0140054
Cacnb4	calcium channel, voltage-dependent, beta 4 subunit [Source:MGI Symbol;Acc:MGI:103301]	ENSMUSG00000017412	-1.16791	-2.24686	1.05806e-05	0.000187645
Cadm4	cell adhesion molecule 4 [Source:MGI Symbol;Acc:MGI:2449088]	ENSMUSG00000054793	1.28933	2.44415	0.00031954	0.00313509
Cadps	Ca2+-dependent secretion activator [Source:MGI Symbol;Acc:MGI:1350922]	ENSMUSG00000054423	-1.11643	-2.1681	0.010289	0.0439724
Calb2	calbindin 2 [Source:MGI Symbol;Acc:MGI:101914]	ENSMUSG00000003657	-2.86556	-7.2882	0.00338371	0.0243484
Calca	calcitonin/calcitonin-related polypeptide, alpha [Source:MGI Symbol;Acc:MGI:2151253]	ENSMUSG00000030669	-2.40532	-5.29754	6.11301e-05	0.000814024
Calcoco1	calcium binding and coiled coil domain 1 [Source:MGI Symbol;Acc:MGI:1914738]	ENSMUSG00000023055	-0.617953	-1.5347	6.21236e-08	2.7569e-06
Calcrl	calcitonin receptor-like [Source:MGI Symbol;Acc:MGI:1926944]	ENSMUSG00000059588	-0.663879	-1.58434	1.48613e-05	0.000296067
Calr	calreticulin [Source:MGI Symbol;Acc:MGI:88252]	ENSMUSG00000003814	0.469359	1.38449	0.000519659	0.00686745
Calr3	calreticulin 3 [Source:MGI Symbol;Acc:MGI:1920566]	ENSMUSG00000019732	-0.75817	-1.69134	1.24036e-05	0.000257002
Caly	calcyon neuron-specific vesicular protein [Source:MGI Symbol;Acc:MGI:1915816]	ENSMUSG00000025468	3.21861	9.30889	1.69263e-06	4.01863e-05
Camk1d	calcium/calmodulin-dependent protein kinase ID [Source:MGI Symbol;Acc:MGI:2442190]	ENSMUSG00000039145	-0.416476	-1.33466	0.000598523	0.0056294
Camk2b	calcium/calmodulin-dependent protein kinase II, beta [Source:MGI Symbol;Acc:MGI:88257]	ENSMUSG00000057897	2.39983	5.27743	5.92502e-07	1.69812e-05
Camk2d	calcium/calmodulin-dependent protein kinase II, delta [Source:MGI Symbol;Acc:MGI:1341265]	ENSMUSG00000053819	-0.420648	-1.33853	1.60709e-05	0.000298268
Camkk1	calcium/calmodulin-dependent protein kinase kinase 1, alpha [Source:MGI Symbol;Acc:MGI:1891766]	ENSMUSG00000020785	0.556397	1.47059	0.000104603	0.00133001
Camsap3	calmodulin regulated spectrin-associated protein family, member 3 [Source:MGI Symbol;Acc:MGI:1916947]	ENSMUSG00000044433	0.765033	1.69941	0.000289572	0.00284372
Cap2	CAP, adenylate cyclase-associated protein, 2 (yeast) [Source:MGI Symbol;Acc:MGI:1914502]	ENSMUSG00000021373	-0.702181	-1.62696	0.000145906	0.00183089
Capg	capping protein (actin filament), gelsolin-like [Source:MGI Symbol;Acc:MGI:1098259]	ENSMUSG00000056737	0.494398	1.40873	9.53756e-06	0.000161428
Capn5	calpain 5 [Source:MGI Symbol;Acc:MGI:1100859]	ENSMUSG00000035547	1.31895	2.49484	1.53916e-05	0.000291589
Capsl	calcyphosine-like [Source:MGI Symbol;Acc:MGI:1922818]	ENSMUSG00000039676	1.28187	2.43155	2.7945e-05	0.00044934
Car11	carbonic anhydrase 11 [Source:MGI Symbol;Acc:MGI:1336193]	ENSMUSG00000003273	-0.963265	-1.94972	1.56168e-05	0.000262912
Car13	carbonic anhydrase 13 [Source:MGI Symbol;Acc:MGI:1931322]	ENSMUSG00000027555	0.537934	1.45189	0.000586562	0.00527958
Car14	carbonic anhydrase 14 [Source:MGI Symbol;Acc:MGI:1344341]	ENSMUSG00000038526	-0.853917	-1.8074	0.00545811	0.0280521
Car2	carbonic anhydrase 2 [Source:MGI Symbol;Acc:MGI:88269]	ENSMUSG00000027562	2.3835	5.218	2.07564e-08	1.17051e-06
Car3	carbonic anhydrase 3 [Source:MGI Symbol;Acc:MGI:88270]	ENSMUSG00000027559	-1.50888	-2.84588	0.00157347	0.0107574
Car4	carbonic anhydrase 4 [Source:MGI Symbol;Acc:MGI:1096574]	ENSMUSG00000000805	-2.28294	-4.86668	8.63262e-05	0.00105925
Car5b	carbonic anhydrase 5b, mitochondrial [Source:MGI Symbol;Acc:MGI:1926249]	ENSMUSG00000031373	-0.873159	-1.83167	6.14398e-07	1.66691e-05
Car7	carbonic anhydrase 7 [Source:MGI Symbol;Acc:MGI:103100]	ENSMUSG00000031883	-1.06865	-2.09747	0.00880432	0.0411341
Car8	carbonic anhydrase 8 [Source:MGI Symbol;Acc:MGI:88253]	ENSMUSG00000041261	-2.39467	-5.25858	4.90815e-34	2.23688e-30
Car9	carbonic anhydrase 9 [Source:MGI Symbol;Acc:MGI:2447188]	ENSMUSG00000028463	2.07931	4.22605	4.81784e-09	2.65862e-07
Card14	caspase recruitment domain family, member 14 [Source:MGI Symbol;Acc:MGI:2386258]	ENSMUSG00000013483	-1.54813	-2.92437	0.00641132	0.032434
Carhsp1	calcium regulated heat stable protein 1 [Source:MGI Symbol;Acc:MGI:1196368]	ENSMUSG00000008393	-0.350453	-1.27496	0.000388244	0.00395713
Carmn	cardiac mesoderm enhancer-associated non-coding RNA [Source:MGI Symbol;Acc:MGI:4439832]	ENSMUSG00000097324	0.977533	1.9691	4.33541e-08	1.6962e-06
Cars2	cysteinyl-tRNA synthetase 2 (mitochondrial)(putative) [Source:MGI Symbol;Acc:MGI:1919191]	ENSMUSG00000056228	0.311469	1.24097	0.000386511	0.00375963
Cask	calcium/calmodulin-dependent serine protein kinase (MAGUK family) [Source:MGI Symbol;Acc:MGI:1309489]	ENSMUSG00000031012	-0.19541	-1.14505	0.00304976	0.019821
Caskin2	CASK-interacting protein 2 [Source:MGI Symbol;Acc:MGI:2157062]	ENSMUSG00000034471	-0.359079	-1.28261	0.00995375	0.0457011
Casp1	caspase 1 [Source:MGI Symbol;Acc:MGI:96544]	ENSMUSG00000025888	0.450822	1.36682	0.00613283	0.031443
Casp14	caspase 14 [Source:MGI Symbol;Acc:MGI:1335092]	ENSMUSG00000005355	4.7974	27.8075	3.26395e-06	0.000166294
Casp9	caspase 9 [Source:MGI Symbol;Acc:MGI:1277950]	ENSMUSG00000028914	-0.259657	-1.19719	0.000815711	0.00662717
Casq1	calsequestrin 1 [Source:MGI Symbol;Acc:MGI:1309468]	ENSMUSG00000007122	-1.15825	-2.23186	3.03329e-08	1.46968e-06
Cass4	Cas scaffolding protein family member 4 [Source:MGI Symbol;Acc:MGI:2444482]	ENSMUSG00000074570	1.56171	2.95203	0.000681172	0.00592968
Catsper2	cation channel, sperm associated 2 [Source:MGI Symbol;Acc:MGI:2387404]	ENSMUSG00000033486	-0.864184	-1.82031	0.00188645	0.0127056
Catsper4	cation channel, sperm associated 4 [Source:MGI Symbol;Acc:MGI:3043288]	ENSMUSG00000048003	1.02163	2.03021	0.00067137	0.00569499
Catsperg2	catsper channel auxiliary subunit gamma 2 [Source:MGI Symbol;Acc:MGI:1923968]	ENSMUSG00000049123	-6.57847	-95.5692	4.50429e-06	0.000237014
Cav1	caveolin 1, caveolae protein [Source:MGI Symbol;Acc:MGI:102709]	ENSMUSG00000007655	-0.909042	-1.8778	1.46215e-05	0.000381392
Cblc	Casitas B-lineage lymphoma c [Source:MGI Symbol;Acc:MGI:1931457]	ENSMUSG00000040525	2.16305	4.47861	2.28892e-08	1.05037e-06
Cbr2	carbonyl reductase 2 [Source:MGI Symbol;Acc:MGI:107200]	ENSMUSG00000025150	0.878798	1.83884	0.00263897	0.0190134
Cbs	cystathionine beta-synthase [Source:MGI Symbol;Acc:MGI:88285]	ENSMUSG00000024039	-1.24726	-2.37391	0.00428361	0.021623
Ccbe1	collagen and calcium binding EGF domains 1 [Source:MGI Symbol;Acc:MGI:2445053]	ENSMUSG00000046318	-1.19731	-2.29312	8.50156e-10	4.90407e-08
Ccdc103	coiled-coil domain containing 103 [Source:MGI Symbol;Acc:MGI:1920543]	ENSMUSG00000020930	-0.720001	-1.64718	0.000629454	0.00555568
Ccdc109b	coiled-coil domain containing 109B [Source:MGI Symbol;Acc:MGI:1914065]	ENSMUSG00000027994	1.12042	2.1741	0.00017545	0.00194671
Ccdc120	coiled-coil domain containing 120 [Source:MGI Symbol;Acc:MGI:1859619]	ENSMUSG00000031150	0.507931	1.42201	0.000688391	0.00560092
Ccdc129	coiled-coil domain containing 129 [Source:MGI Symbol;Acc:MGI:2685304]	ENSMUSG00000037973	-2.36622	-5.15587	7.88709e-05	0.00104284
Ccdc130	coiled-coil domain containing 130 [Source:MGI Symbol;Acc:MGI:1914986]	ENSMUSG00000004994	-0.330859	-1.25776	0.00778748	0.0391012
Ccdc141	coiled-coil domain containing 141 [Source:MGI Symbol;Acc:MGI:1919735]	ENSMUSG00000044033	-0.724342	-1.65215	0.00527932	0.0321849
Ccdc149	coiled-coil domain containing 149 [Source:MGI Symbol;Acc:MGI:2685293]	ENSMUSG00000045790	0.422308	1.34007	0.0099672	0.0443453
Ccdc160	coiled-coil domain containing 160 [Source:MGI Symbol;Acc:MGI:3588225]	ENSMUSG00000073207	-0.788674	-1.72749	0.0003729	0.00357837
Ccdc162	coiled-coil domain containing 162 [Source:MGI Symbol;Acc:MGI:1923223]	ENSMUSG00000075225	0.957255	1.94161	0.00944143	0.0424202
Ccdc170	coiled-coil domain containing 170 [Source:MGI Symbol;Acc:MGI:2685067]	ENSMUSG00000019767	-0.854882	-1.80861	0.000749391	0.00647438
Ccdc171	coiled-coil domain containing 171 [Source:MGI Symbol;Acc:MGI:1922152]	ENSMUSG00000052407	-0.614372	-1.53089	0.00132538	0.00937238
Ccdc184	coiled-coil domain containing 184 [Source:MGI Symbol;Acc:MGI:2146066]	ENSMUSG00000029875	1.12444	2.18016	0.0113601	0.0484776
Ccdc187	coiled-coil domain containing 187 [Source:MGI Symbol;Acc:MGI:3045295]	ENSMUSG00000048038	-0.956667	-1.94082	0.00134015	0.010839
Ccdc191	coiled-coil domain containing 191 [Source:MGI Symbol;Acc:MGI:1922661]	ENSMUSG00000022701	-0.290616	-1.22316	0.00676314	0.0344679
Ccdc40	coiled-coil domain containing 40 [Source:MGI Symbol;Acc:MGI:2443893]	ENSMUSG00000039963	-0.836367	-1.78555	0.0044075	0.0244965
Ccdc50-ps	Ccdc50 retrotransposed pseudogene [Source:MGI Symbol;Acc:MGI:3651098]	ENSMUSG00000081553	-2.51666	-5.72255	0.00154486	0.023734
Ccdc51	coiled-coil domain containing 51 [Source:MGI Symbol;Acc:MGI:1913908]	ENSMUSG00000025645	-0.299014	-1.2303	0.00848896	0.0393466
Ccdc57	coiled-coil domain containing 57 [Source:MGI Symbol;Acc:MGI:1918526]	ENSMUSG00000048445	-0.485643	-1.40021	0.00793924	0.0373956
Ccdc58	coiled-coil domain containing 58 [Source:MGI Symbol;Acc:MGI:2146423]	ENSMUSG00000075229	0.329737	1.25678	0.000721808	0.00600095
Ccdc64b	coiled-coil domain containing 64B [Source:MGI Symbol;Acc:MGI:2388267]	ENSMUSG00000043782	0.677509	1.59938	0.0047349	0.0244644
Ccdc65	coiled-coil domain containing 65 [Source:MGI Symbol;Acc:MGI:2146001]	ENSMUSG00000003354	-1.47871	-2.78699	1.44405e-05	0.00024357
Ccdc8	coiled-coil domain containing 8 [Source:MGI Symbol;Acc:MGI:3612184]	ENSMUSG00000041117	-0.494747	-1.40907	0.00213114	0.0152941
Ccdc80	coiled-coil domain containing 80 [Source:MGI Symbol;Acc:MGI:1915146]	ENSMUSG00000022665	-0.576072	-1.49079	1.077e-09	8.39571e-08
Ccdc85a	coiled-coil domain containing 85A [Source:MGI Symbol;Acc:MGI:2445069]	ENSMUSG00000032878	-0.675972	-1.59767	0.00599927	0.0341598
Ccdc88b	coiled-coil domain containing 88B [Source:MGI Symbol;Acc:MGI:1925567]	ENSMUSG00000047810	2.29515	4.90805	1.93779e-06	4.4507e-05
Ccdc88c	coiled-coil domain containing 88C [Source:MGI Symbol;Acc:MGI:1915589]	ENSMUSG00000021182	0.472554	1.38756	0.00616431	0.0289666
Ccl17	chemokine (C-C motif) ligand 17 [Source:MGI Symbol;Acc:MGI:1329039]	ENSMUSG00000031780	4.23936	18.8875	1.02057e-09	6.39614e-08
Ccl22	chemokine (C-C motif) ligand 22 [Source:MGI Symbol;Acc:MGI:1306779]	ENSMUSG00000031779	2.10049	4.28855	0.00014028	0.00167335
Ccl3	chemokine (C-C motif) ligand 3 [Source:MGI Symbol;Acc:MGI:98260]	ENSMUSG00000000982	1.45608	2.74362	0.0113091	0.0469117
Ccl6	chemokine (C-C motif) ligand 6 [Source:MGI Symbol;Acc:MGI:98263]	ENSMUSG00000018927	1.33899	2.52974	0.0015959	0.0110771
Ccl9	chemokine (C-C motif) ligand 9 [Source:MGI Symbol;Acc:MGI:104533]	ENSMUSG00000019122	1.35582	2.55943	0.00491363	0.0264973
Ccm2l	cerebral cavernous malformation 2-like [Source:MGI Symbol;Acc:MGI:2385159]	ENSMUSG00000027474	-0.568949	-1.48344	0.00593417	0.0298881
Ccne1	cyclin E1 [Source:MGI Symbol;Acc:MGI:88316]	ENSMUSG00000002068	0.893031	1.85707	4.31294e-08	1.69514e-06
Ccni	cyclin I [Source:MGI Symbol;Acc:MGI:1341077]	ENSMUSG00000063015	-0.348049	-1.27284	1.37508e-06	5.08279e-05
Ccpg1os	cell cycle progression 1, opposite strand [Source:MGI Symbol;Acc:MGI:3648770]	ENSMUSG00000086158	-0.366507	-1.28923	0.00109088	0.00810436
Ccr1	chemokine (C-C motif) receptor 1 [Source:MGI Symbol;Acc:MGI:104618]	ENSMUSG00000025804	1.98806	3.96704	0.00456121	0.025074
Ccr1l1	chemokine (C-C motif) receptor 1-like 1 [Source:MGI Symbol;Acc:MGI:104617]	ENSMUSG00000064039	2.19223	4.57013	5.64426e-06	0.00025827
Ccr2	chemokine (C-C motif) receptor 2 [Source:MGI Symbol;Acc:MGI:106185]	ENSMUSG00000049103	0.71906	1.64611	0.00637869	0.0370945
Ccr4	chemokine (C-C motif) receptor 4 [Source:MGI Symbol;Acc:MGI:107824]	ENSMUSG00000047898	2.13357	4.38801	8.46686e-05	0.00243333
Ccr5	chemokine (C-C motif) receptor 5 [Source:MGI Symbol;Acc:MGI:107182]	ENSMUSG00000079227	0.801093	1.74242	0.00910134	0.0394962
Cd109	CD109 antigen [Source:MGI Symbol;Acc:MGI:2445221]	ENSMUSG00000046186	-1.51936	-2.86663	2.89525e-12	2.69151e-10
Cd163l1	CD163 molecule-like 1 [Source:MGI Symbol;Acc:MGI:2443796]	ENSMUSG00000025461	2.61324	6.11876	2.86621e-05	0.000437002
Cd200	CD200 antigen [Source:MGI Symbol;Acc:MGI:1196990]	ENSMUSG00000022661	-0.654801	-1.5744	0.00185713	0.0184395
Cd200r1	CD200 receptor 1 [Source:MGI Symbol;Acc:MGI:1889024]	ENSMUSG00000022667	0.971044	1.96026	0.00422617	0.0231676
Cd200r4	CD200 receptor 4 [Source:MGI Symbol;Acc:MGI:3036289]	ENSMUSG00000062082	1.11695	2.16888	0.00620761	0.0299964
Cd226	CD226 antigen [Source:MGI Symbol;Acc:MGI:3039602]	ENSMUSG00000034028	1.7445	3.3508	3.57062e-06	7.30213e-05
Cd244	CD244 natural killer cell receptor 2B4 [Source:MGI Symbol;Acc:MGI:109294]	ENSMUSG00000004709	0.689213	1.6124	0.00116492	0.00863563
Cd247	CD247 antigen [Source:MGI Symbol;Acc:MGI:88334]	ENSMUSG00000005763	1.25101	2.38007	5.05544e-05	0.000694503
Cd248	CD248 antigen, endosialin [Source:MGI Symbol;Acc:MGI:1917695]	ENSMUSG00000056481	-0.691959	-1.61548	1.04028e-05	0.000208374
Cd24a	CD24a antigen [Source:MGI Symbol;Acc:MGI:88323]	ENSMUSG00000047139	1.46514	2.7609	0.000362238	0.00512983
Cd276	CD276 antigen [Source:MGI Symbol;Acc:MGI:2183926]	ENSMUSG00000035914	0.998274	1.99761	0.000108554	0.00119822
Cd300a	CD300A molecule [Source:MGI Symbol;Acc:MGI:2443411]	ENSMUSG00000034652	1.04416	2.06216	0.00227827	0.0143127
Cd300c2	CD300C molecule 2 [Source:MGI Symbol;Acc:MGI:2153249]	ENSMUSG00000044811	1.10073	2.14463	0.000213572	0.00226335
Cd300lb	CD300 molecule like family member B [Source:MGI Symbol;Acc:MGI:2685099]	ENSMUSG00000063193	1.3316	2.51681	0.00347423	0.0211214
Cd300ld3	CD300 molecule like family member D3 [Source:MGI Symbol;Acc:MGI:2687214]	ENSMUSG00000069607	3.05977	8.33842	0.00204265	0.0459539
Cd37	CD37 antigen [Source:MGI Symbol;Acc:MGI:88330]	ENSMUSG00000030798	0.788819	1.72766	0.00122346	0.00878816
Cd3d	CD3 antigen, delta polypeptide [Source:MGI Symbol;Acc:MGI:88331]	ENSMUSG00000032094	2.06819	4.1936	5.10731e-10	3.53576e-08
Cd3e	CD3 antigen, epsilon polypeptide [Source:MGI Symbol;Acc:MGI:88332]	ENSMUSG00000032093	2.03853	4.10828	7.02172e-10	4.50238e-08
Cd3g	CD3 antigen, gamma polypeptide [Source:MGI Symbol;Acc:MGI:88333]	ENSMUSG00000002033	2.38215	5.21313	2.00121e-09	1.14254e-07
Cd4	CD4 antigen [Source:MGI Symbol;Acc:MGI:88335]	ENSMUSG00000023274	0.6899	1.61317	0.00302836	0.0178518
Cd40lg	CD40 ligand [Source:MGI Symbol;Acc:MGI:88337]	ENSMUSG00000031132	1.94373	3.84698	0.00398799	0.0472531
Cd48	CD48 antigen [Source:MGI Symbol;Acc:MGI:88339]	ENSMUSG00000015355	0.874032	1.83278	0.000522612	0.00484294
Cd5	CD5 antigen [Source:MGI Symbol;Acc:MGI:88340]	ENSMUSG00000024669	1.31799	2.49319	8.89061e-05	0.00115536
Cd52	CD52 antigen [Source:MGI Symbol;Acc:MGI:1346088]	ENSMUSG00000000682	0.870499	1.8283	0.000260309	0.00274678
Cd55b	CD55 molecule, decay accelerating factor for complement B [Source:MGI Symbol;Acc:MGI:104849]	ENSMUSG00000026401	4.31084	19.8469	1.5048e-05	0.000582464
Cd63	CD63 antigen [Source:MGI Symbol;Acc:MGI:99529]	ENSMUSG00000025351	0.310886	1.24047	2.66929e-06	7.31739e-05
Cd68	CD68 antigen [Source:MGI Symbol;Acc:MGI:88342]	ENSMUSG00000018774	1.03139	2.04399	0.0024201	0.0152941
Cd69	CD69 antigen [Source:MGI Symbol;Acc:MGI:88343]	ENSMUSG00000030156	1.49825	2.825	4.25139e-08	1.89979e-06
Cd7	CD7 antigen [Source:MGI Symbol;Acc:MGI:88344]	ENSMUSG00000025163	-0.905164	-1.87276	0.00567564	0.030636
Cd74	CD74 antigen (invariant polypeptide of major histocompatibility complex, class II antigen-associated) [Source:MGI Symbol;Acc:MGI:96534]	ENSMUSG00000024610	0.926724	1.90095	7.7763e-05	0.00124112
Cd79b	CD79B antigen [Source:MGI Symbol;Acc:MGI:96431]	ENSMUSG00000040592	1.17502	2.25796	0.00601502	0.0342308
Cd82	CD82 antigen [Source:MGI Symbol;Acc:MGI:104651]	ENSMUSG00000027215	0.284393	1.2179	0.00117406	0.00911845
Cd84	CD84 antigen [Source:MGI Symbol;Acc:MGI:1336885]	ENSMUSG00000038147	1.06666	2.09457	0.000564649	0.00459607
Cd93	CD93 antigen [Source:MGI Symbol;Acc:MGI:106664]	ENSMUSG00000027435	-0.88395	-1.84542	4.7325e-08	2.3697e-06
Cd96	CD96 antigen [Source:MGI Symbol;Acc:MGI:1934368]	ENSMUSG00000022657	1.06689	2.09492	0.000848629	0.00709795
Cdc14a	CDC14 cell division cycle 14A [Source:MGI Symbol;Acc:MGI:2442676]	ENSMUSG00000033502	-0.83183	-1.77994	7.92261e-05	0.00105925
Cdc25a	cell division cycle 25A [Source:MGI Symbol;Acc:MGI:103198]	ENSMUSG00000032477	0.445279	1.36158	0.00033706	0.00342186
Cdc34	cell division cycle 34 [Source:MGI Symbol;Acc:MGI:102657]	ENSMUSG00000020307	0.56367	1.47802	6.21082e-05	0.000751582
Cdc42bpa	CDC42 binding protein kinase alpha [Source:MGI Symbol;Acc:MGI:2441841]	ENSMUSG00000026490	-0.42019	-1.3381	0.000721535	0.00694047
Cdc42ep1	CDC42 effector protein (Rho GTPase binding) 1 [Source:MGI Symbol;Acc:MGI:1929763]	ENSMUSG00000049521	-0.441051	-1.35759	0.000999256	0.00723659
Cdc45	cell division cycle 45 [Source:MGI Symbol;Acc:MGI:1338073]	ENSMUSG00000000028	0.556677	1.47088	0.00760996	0.0366872
Cdc6	cell division cycle 6 [Source:MGI Symbol;Acc:MGI:1345150]	ENSMUSG00000017499	1.06662	2.09452	4.77503e-05	0.000659425
Cdca2	cell division cycle associated 2 [Source:MGI Symbol;Acc:MGI:1919787]	ENSMUSG00000048922	0.784351	1.72232	0.00505495	0.0277614
Cdca4	cell division cycle associated 4 [Source:MGI Symbol;Acc:MGI:1919213]	ENSMUSG00000047832	0.391173	1.31146	0.00142175	0.0100968
Cdca5	cell division cycle associated 5 [Source:MGI Symbol;Acc:MGI:1915099]	ENSMUSG00000024791	0.836368	1.78555	0.000574377	0.00501334
Cdca7	cell division cycle associated 7 [Source:MGI Symbol;Acc:MGI:1914203]	ENSMUSG00000055612	0.469781	1.3849	0.00823253	0.0420338
Cdca7l	cell division cycle associated 7 like [Source:MGI Symbol;Acc:MGI:2384982]	ENSMUSG00000021175	0.524091	1.43803	0.00073868	0.00547323
Cdh1	cadherin 1 [Source:MGI Symbol;Acc:MGI:88354]	ENSMUSG00000000303	0.81683	1.76153	5.28289e-06	0.000162662
Cdh16	cadherin 16 [Source:MGI Symbol;Acc:MGI:106671]	ENSMUSG00000031881	3.35321	10.2192	4.87028e-05	0.000753856
Cdh19	cadherin 19, type 2 [Source:MGI Symbol;Acc:MGI:3588198]	ENSMUSG00000047216	-1.17773	-2.2622	0.000964057	0.0086945
Cdh2	cadherin 2 [Source:MGI Symbol;Acc:MGI:88355]	ENSMUSG00000024304	-1.21212	-2.31678	1.44398e-07	5.18671e-06
Cdh24	cadherin-like 24 [Source:MGI Symbol;Acc:MGI:1928330]	ENSMUSG00000059674	0.62514	1.54236	0.000958954	0.00732459
Cdh26	cadherin-like 26 [Source:MGI Symbol;Acc:MGI:2685856]	ENSMUSG00000039155	-1.91752	-3.77774	0.00030362	0.00688721
Cdh5	cadherin 5 [Source:MGI Symbol;Acc:MGI:105057]	ENSMUSG00000031871	-1.26622	-2.40531	3.16954e-09	2.24762e-07
Cdk1	cyclin-dependent kinase 1 [Source:MGI Symbol;Acc:MGI:88351]	ENSMUSG00000019942	0.654351	1.57391	0.00855744	0.0432569
Cdk14	cyclin-dependent kinase 14 [Source:MGI Symbol;Acc:MGI:894318]	ENSMUSG00000028926	-0.422265	-1.34003	0.0124895	0.0489223
Cdk19	cyclin-dependent kinase 19 [Source:MGI Symbol;Acc:MGI:1925584]	ENSMUSG00000038481	-0.283555	-1.21719	0.000200618	0.00233446
Cdk2	cyclin-dependent kinase 2 [Source:MGI Symbol;Acc:MGI:104772]	ENSMUSG00000025358	0.332024	1.25878	0.0035405	0.019022
Cdk4	cyclin-dependent kinase 4 [Source:MGI Symbol;Acc:MGI:88357]	ENSMUSG00000006728	0.31066	1.24027	7.94924e-05	0.00126361
Cdkn1a	cyclin-dependent kinase inhibitor 1A (P21) [Source:MGI Symbol;Acc:MGI:104556]	ENSMUSG00000023067	0.894367	1.85879	0.00127091	0.00929549
Cdkn2aipnl	CDKN2A interacting protein N-terminal like [Source:MGI Symbol;Acc:MGI:1261797]	ENSMUSG00000020392	0.339673	1.26547	0.00288453	0.018402
Cdkn2b	cyclin-dependent kinase inhibitor 2B (p15, inhibits CDK4) [Source:MGI Symbol;Acc:MGI:104737]	ENSMUSG00000073802	2.0679	4.19276	0.000106425	0.00125936
Cdnf	cerebral dopamine neurotrophic factor [Source:MGI Symbol;Acc:MGI:3606576]	ENSMUSG00000039496	-0.717956	-1.64485	0.000122794	0.00145359
Cds1	CDP-diacylglycerol synthase 1 [Source:MGI Symbol;Acc:MGI:1921846]	ENSMUSG00000029330	0.451423	1.36739	0.00294314	0.0186888
Cds2	CDP-diacylglycerol synthase (phosphatidate cytidylyltransferase) 2 [Source:MGI Symbol;Acc:MGI:1332236]	ENSMUSG00000058793	-0.256298	-1.19441	0.0080611	0.044202
Cdt1	chromatin licensing and DNA replication factor 1 [Source:MGI Symbol;Acc:MGI:1914427]	ENSMUSG00000006585	0.60326	1.51915	0.000265493	0.00270319
Cdyl2	chromodomain protein, Y chromosome-like 2 [Source:MGI Symbol;Acc:MGI:1923046]	ENSMUSG00000031758	-0.396928	-1.3167	0.00114895	0.00861534
Ceacam1	carcinoembryonic antigen-related cell adhesion molecule 1 [Source:MGI Symbol;Acc:MGI:1347245]	ENSMUSG00000074272	1.28694	2.4401	0.010182	0.0424962
Ceacam19	carcinoembryonic antigen-related cell adhesion molecule 19 [Source:MGI Symbol;Acc:MGI:2443001]	ENSMUSG00000049848	6.1355	70.3025	2.22396e-30	5.79183e-27
Cebpb	CCAAT/enhancer binding protein (C/EBP), beta [Source:MGI Symbol;Acc:MGI:88373]	ENSMUSG00000056501	0.740042	1.67022	0.00658321	0.0343518
Cecr2	cat eye syndrome chromosome region, candidate 2 [Source:MGI Symbol;Acc:MGI:1923799]	ENSMUSG00000071226	-0.618817	-1.53562	0.00605202	0.0304327
Celf5	CUGBP, Elav-like family member 5 [Source:MGI Symbol;Acc:MGI:2442333]	ENSMUSG00000034818	1.58404	2.99809	1.38416e-11	1.19472e-09
Cend1	cell cycle exit and neuronal differentiation 1 [Source:MGI Symbol;Acc:MGI:1929898]	ENSMUSG00000060240	-0.583759	-1.49875	0.00473084	0.0244644
Cenph	centromere protein H [Source:MGI Symbol;Acc:MGI:1349448]	ENSMUSG00000045273	0.777779	1.71449	0.000347252	0.00331046
Cenpk	centromere protein K [Source:MGI Symbol;Acc:MGI:1926210]	ENSMUSG00000021714	0.587879	1.50304	0.0112465	0.0488199
Cenpl	centromere protein L [Source:MGI Symbol;Acc:MGI:1917704]	ENSMUSG00000026708	0.409492	1.32822	0.010633	0.047164
Cenpw	centromere protein W [Source:MGI Symbol;Acc:MGI:1913561]	ENSMUSG00000075266	0.672773	1.59413	7.92669e-05	0.000988591
Cep112	centrosomal protein 112 [Source:MGI Symbol;Acc:MGI:1923673]	ENSMUSG00000020728	-0.336	-1.26225	0.00335621	0.0194139
Cep170b	centrosomal protein 170B [Source:MGI Symbol;Acc:MGI:2145043]	ENSMUSG00000072825	0.405744	1.32477	0.00148537	0.0116688
Cep68	centrosomal protein 68 [Source:MGI Symbol;Acc:MGI:2667663]	ENSMUSG00000044066	-0.406524	-1.32549	7.55814e-07	2.21435e-05
Cep78	centrosomal protein 78 [Source:MGI Symbol;Acc:MGI:1924386]	ENSMUSG00000041491	0.319389	1.2478	6.9594e-05	0.000948535
Cers1	ceramide synthase 1 [Source:MGI Symbol;Acc:MGI:2136690]	ENSMUSG00000087408	-0.618688	-1.53548	0.00109443	0.00960195
Cers3	ceramide synthase 3 [Source:MGI Symbol;Acc:MGI:2681008]	ENSMUSG00000030510	1.24769	2.37461	0.0058487	0.030206
Ces1d	carboxylesterase 1D [Source:MGI Symbol;Acc:MGI:2148202]	ENSMUSG00000056973	-1.20604	-2.30704	1.80507e-05	0.000308053
Ces1e	carboxylesterase 1E [Source:MGI Symbol;Acc:MGI:95432]	ENSMUSG00000061959	-1.09183	-2.13144	0.00260502	0.0169523
Ces1f	carboxylesterase 1F [Source:MGI Symbol;Acc:MGI:2142687]	ENSMUSG00000031725	-2.68633	-6.43673	2.04268e-05	0.000411559
Ces2g	carboxylesterase 2G [Source:MGI Symbol;Acc:MGI:1919611]	ENSMUSG00000031877	-0.730526	-1.65924	0.0052249	0.0271546
Cfap126	cilia and flagella associated protein 126 [Source:MGI Symbol;Acc:MGI:1922722]	ENSMUSG00000026649	-0.627473	-1.54486	0.00144054	0.0103182
Cfap46	cilia and flagella associated protein 46 [Source:MGI Symbol;Acc:MGI:2444387]	ENSMUSG00000049571	-0.854727	-1.80842	0.00261763	0.0169448
Cfap52	cilia and flagella associated protein 52 [Source:MGI Symbol;Acc:MGI:1919110]	ENSMUSG00000020904	2.67957	6.40666	0.000738283	0.0131989
Cfap54	cilia and flagella associated protein 54 [Source:MGI Symbol;Acc:MGI:1922208]	ENSMUSG00000020014	-2.00956	-4.02659	6.33623e-07	1.63342e-05
Cfap77	cilia and flagella associated protein 77 [Source:MGI Symbol;Acc:MGI:2685669]	ENSMUSG00000079502	-1.0991	-2.1422	0.000953453	0.00774729
Cfap97	cilia and flagella associated protein 97 [Source:MGI Symbol;Acc:MGI:1914006]	ENSMUSG00000031631	-0.296589	-1.22824	0.000121003	0.00149804
Cfb	complement factor B [Source:MGI Symbol;Acc:MGI:105975]	ENSMUSG00000090231	3.67019	12.7303	1.74579e-05	0.000340505
Cfi	complement component factor i [Source:MGI Symbol;Acc:MGI:105937]	ENSMUSG00000058952	3.4361	10.8235	6.24757e-05	0.000865052
Cftr	cystic fibrosis transmembrane conductance regulator [Source:MGI Symbol;Acc:MGI:88388]	ENSMUSG00000041301	3.75731	13.5227	3.20104e-14	5.06469e-12
Cgn	cingulin [Source:MGI Symbol;Acc:MGI:1927237]	ENSMUSG00000068876	1.00436	2.00605	2.47957e-09	1.27351e-07
Cgrrf1	cell growth regulator with ring finger domain 1 [Source:MGI Symbol;Acc:MGI:1916368]	ENSMUSG00000055128	0.253372	1.19199	0.00664325	0.03304
Chad	chondroadherin [Source:MGI Symbol;Acc:MGI:1096866]	ENSMUSG00000039084	2.47418	5.5565	3.41848e-06	7.3116e-05
Chaf1a	chromatin assembly factor 1, subunit A (p150) [Source:MGI Symbol;Acc:MGI:1351331]	ENSMUSG00000002835	0.617295	1.534	0.00820287	0.0365741
Chaf1b	chromatin assembly factor 1, subunit B (p60) [Source:MGI Symbol;Acc:MGI:1314881]	ENSMUSG00000022945	0.923022	1.89608	9.57151e-05	0.00123756
Chchd1	coiled-coil-helix-coiled-coil-helix domain containing 1 [Source:MGI Symbol;Acc:MGI:1913371]	ENSMUSG00000063787	0.53641	1.45036	8.28168e-06	0.000154299
Chchd10	coiled-coil-helix-coiled-coil-helix domain containing 10 [Source:MGI Symbol;Acc:MGI:2143558]	ENSMUSG00000049422	0.664896	1.58545	0.00344744	0.0201099
Chchd2	coiled-coil-helix-coiled-coil-helix domain containing 2 [Source:MGI Symbol;Acc:MGI:1261428]	ENSMUSG00000070493	0.423771	1.34143	5.88701e-05	0.000919398
Chchd4	coiled-coil-helix-coiled-coil-helix domain containing 4 [Source:MGI Symbol;Acc:MGI:1919420]	ENSMUSG00000034203	0.425626	1.34315	0.00209073	0.0140527
Chchd5	coiled-coil-helix-coiled-coil-helix domain containing 5 [Source:MGI Symbol;Acc:MGI:1913420]	ENSMUSG00000037938	-0.362721	-1.28585	0.0067108	0.0348814
Chd6	chromodomain helicase DNA binding protein 6 [Source:MGI Symbol;Acc:MGI:1918639]	ENSMUSG00000057133	-0.265141	-1.20175	0.00205876	0.0164544
Chdh	choline dehydrogenase [Source:MGI Symbol;Acc:MGI:1860776]	ENSMUSG00000015970	-0.926662	-1.90087	0.00522735	0.0340416
Chek1	checkpoint kinase 1 [Source:MGI Symbol;Acc:MGI:1202065]	ENSMUSG00000032113	0.497531	1.4118	0.00171994	0.0118241
Chek2	checkpoint kinase 2 [Source:MGI Symbol;Acc:MGI:1355321]	ENSMUSG00000029521	0.48102	1.39573	0.0018462	0.0124877
Cherp	calcium homeostasis endoplasmic reticulum protein [Source:MGI Symbol;Acc:MGI:106417]	ENSMUSG00000052488	0.313962	1.24312	0.00699123	0.0381418
Chil3	chitinase-like 3 [Source:MGI Symbol;Acc:MGI:1330860]	ENSMUSG00000040809	4.46867	22.1413	8.55787e-05	0.00107767
Chrm2	cholinergic receptor, muscarinic 2, cardiac [Source:MGI Symbol;Acc:MGI:88397]	ENSMUSG00000045613	-1.72367	-3.30274	0.000259873	0.00268717
Chrm3	cholinergic receptor, muscarinic 3, cardiac [Source:MGI Symbol;Acc:MGI:88398]	ENSMUSG00000046159	-0.70882	-1.63447	7.05606e-05	0.000917853
Chrna4	cholinergic receptor, nicotinic, alpha polypeptide 4 [Source:MGI Symbol;Acc:MGI:87888]	ENSMUSG00000027577	2.03156	4.08847	3.36946e-06	7.39885e-05
Chrna7	cholinergic receptor, nicotinic, alpha polypeptide 7 [Source:MGI Symbol;Acc:MGI:99779]	ENSMUSG00000030525	-0.931464	-1.90721	0.00409882	0.0236351
Chrnb1	cholinergic receptor, nicotinic, beta polypeptide 1 (muscle) [Source:MGI Symbol;Acc:MGI:87890]	ENSMUSG00000041189	1.10494	2.15089	4.82699e-20	2.5532e-17
Chst1	carbohydrate (keratan sulfate Gal-6) sulfotransferase 1 [Source:MGI Symbol;Acc:MGI:1924219]	ENSMUSG00000027221	-0.553643	-1.46779	0.00421543	0.0237256
Chst10	carbohydrate sulfotransferase 10 [Source:MGI Symbol;Acc:MGI:2138283]	ENSMUSG00000026080	-1.02302	-2.03217	0.000337114	0.00322603
Chst13	carbohydrate (chondroitin 4) sulfotransferase 13 [Source:MGI Symbol;Acc:MGI:1919047]	ENSMUSG00000056643	1.27028	2.41209	0.000306633	0.00317899
Chst2	carbohydrate sulfotransferase 2 [Source:MGI Symbol;Acc:MGI:1891160]	ENSMUSG00000033350	-0.773264	-1.70913	0.00627598	0.0316808
Chst4	carbohydrate (chondroitin 6/keratan) sulfotransferase 4 [Source:MGI Symbol;Acc:MGI:1349479]	ENSMUSG00000035930	1.54276	2.91351	1.13053e-08	5.11968e-07
Chst9	carbohydrate (N-acetylgalactosamine 4-0) sulfotransferase 9 [Source:MGI Symbol;Acc:MGI:1918617]	ENSMUSG00000047161	1.61654	3.0664	0.000564451	0.00510502
Ciao1	cytosolic iron-sulfur protein assembly 1 [Source:MGI Symbol;Acc:MGI:1346998]	ENSMUSG00000003662	-0.220382	-1.16504	0.000705637	0.00536697
Cib2	calcium and integrin binding family member 2 [Source:MGI Symbol;Acc:MGI:1929293]	ENSMUSG00000037493	0.403304	1.32253	7.0984e-05	0.00092149
Ciita	class II transactivator [Source:MGI Symbol;Acc:MGI:108445]	ENSMUSG00000022504	0.963478	1.95001	0.000265822	0.00270546
Cinp	cyclin-dependent kinase 2 interacting protein [Source:MGI Symbol;Acc:MGI:1914486]	ENSMUSG00000021276	0.250473	1.1896	0.00726422	0.0322374
Cisd2	CDGSH iron sulfur domain 2 [Source:MGI Symbol;Acc:MGI:1914256]	ENSMUSG00000028165	0.362705	1.28583	0.0080999	0.0425816
Cish	cytokine inducible SH2-containing protein [Source:MGI Symbol;Acc:MGI:103159]	ENSMUSG00000032578	0.853965	1.80746	1.4386e-06	3.43593e-05
Cklf	chemokine-like factor [Source:MGI Symbol;Acc:MGI:1922708]	ENSMUSG00000054400	0.373278	1.29529	0.00336142	0.0195063
Ckm	creatine kinase, muscle [Source:MGI Symbol;Acc:MGI:88413]	ENSMUSG00000030399	-2.82962	-7.10889	5.62184e-06	0.00011137
Ckmt1	creatine kinase, mitochondrial 1, ubiquitous [Source:MGI Symbol;Acc:MGI:99441]	ENSMUSG00000000308	-1.09626	-2.138	0.000299445	0.00297303
Cks1b	CDC28 protein kinase 1b [Source:MGI Symbol;Acc:MGI:1889208]	ENSMUSG00000028044	0.52513	1.43906	0.0108964	0.0447321
Cks2	CDC28 protein kinase regulatory subunit 2 [Source:MGI Symbol;Acc:MGI:1913447]	ENSMUSG00000062248	0.826543	1.77343	0.000792126	0.0063117
Clasp2	CLIP associating protein 2 [Source:MGI Symbol;Acc:MGI:1923749]	ENSMUSG00000033392	-0.178606	-1.13179	0.00109929	0.00892688
Clca1	chloride channel accessory 1 [Source:MGI Symbol;Acc:MGI:1346342]	ENSMUSG00000028255	5.23285	37.605	9.36613e-14	1.35799e-11
Clca2	chloride channel accessory 2 [Source:MGI Symbol;Acc:MGI:2139758]	ENSMUSG00000036960	-1.08091	-2.11537	6.49957e-05	0.000831718
Clca3a1	chloride channel accessory 3A1 [Source:MGI Symbol;Acc:MGI:1316732]	ENSMUSG00000056025	-1.25658	-2.38928	0.000142087	0.00159151
Clca3a2	chloride channel accessory 3A2 [Source:MGI Symbol;Acc:MGI:1931471]	ENSMUSG00000028262	5.37953	41.6292	3.35801e-06	7.10198e-05
Clca3b	chloride channel accessory 3B [Source:MGI Symbol;Acc:MGI:2181989]	ENSMUSG00000037033	9.05988	533.698	1.42119e-13	1.94291e-11
Clcf1	cardiotrophin-like cytokine factor 1 [Source:MGI Symbol;Acc:MGI:1930088]	ENSMUSG00000040663	0.868135	1.8253	4.13791e-06	8.73116e-05
Clcn6	chloride channel, voltage-sensitive 6 [Source:MGI Symbol;Acc:MGI:1347049]	ENSMUSG00000029016	-0.668068	-1.58894	0.000117121	0.00129803
Cldn2	claudin 2 [Source:MGI Symbol;Acc:MGI:1276110]	ENSMUSG00000047230	1.75591	3.37739	0.000431512	0.00445503
Cldn23	claudin 23 [Source:MGI Symbol;Acc:MGI:1919158]	ENSMUSG00000055976	-0.927484	-1.90196	1.31223e-05	0.000227135
Cldn4	claudin 4 [Source:MGI Symbol;Acc:MGI:1313314]	ENSMUSG00000047501	0.695132	1.61903	0.00484309	0.0237388
Cldn5	claudin 5 [Source:MGI Symbol;Acc:MGI:1276112]	ENSMUSG00000041378	-0.847473	-1.79935	9.03809e-18	2.84789e-15
Cldn6	claudin 6 [Source:MGI Symbol;Acc:MGI:1859284]	ENSMUSG00000023906	5.33672	40.4121	4.10418e-10	7.01648e-08
Cldn7	claudin 7 [Source:MGI Symbol;Acc:MGI:1859285]	ENSMUSG00000018569	1.1052	2.15128	3.11028e-05	0.000508583
Cldn8	claudin 8 [Source:MGI Symbol;Acc:MGI:1859286]	ENSMUSG00000050520	-0.955012	-1.9386	7.43016e-05	0.000933834
Clec14a	C-type lectin domain family 14, member a [Source:MGI Symbol;Acc:MGI:1914114]	ENSMUSG00000045930	-0.91761	-1.88898	9.26742e-24	6.74318e-21
Clec1a	C-type lectin domain family 1, member a [Source:MGI Symbol;Acc:MGI:2444151]	ENSMUSG00000033082	-0.972865	-1.96273	5.35624e-10	3.51558e-08
Clec2f	C-type lectin domain family 2, member f [Source:MGI Symbol;Acc:MGI:3522133]	ENSMUSG00000089728	2.37546	5.18903	5.10053e-09	2.79839e-07
Clec2g	C-type lectin domain family 2, member g [Source:MGI Symbol;Acc:MGI:1918059]	ENSMUSG00000000248	2.04122	4.11595	0.000621941	0.00548223
Clec3b	C-type lectin domain family 3, member b [Source:MGI Symbol;Acc:MGI:104540]	ENSMUSG00000025784	-2.20261	-4.60312	8.19585e-07	1.99354e-05
Clec5a	C-type lectin domain family 5, member a [Source:MGI Symbol;Acc:MGI:1345151]	ENSMUSG00000029915	2.5205	5.7378	0.00351972	0.0205699
Clec7a	C-type lectin domain family 7, member a [Source:MGI Symbol;Acc:MGI:1861431]	ENSMUSG00000079293	2.05048	4.14244	2.02387e-06	4.5668e-05
Clic4	chloride intracellular channel 4 (mitochondrial) [Source:MGI Symbol;Acc:MGI:1352754]	ENSMUSG00000037242	-0.510511	-1.42455	0.00391435	0.032565
Clip3	CAP-GLY domain containing linker protein 3 [Source:MGI Symbol;Acc:MGI:1923936]	ENSMUSG00000013921	-0.606552	-1.52262	2.8108e-07	9.7223e-06
Clmn	calmin [Source:MGI Symbol;Acc:MGI:2136957]	ENSMUSG00000021097	-0.923724	-1.89701	0.00130119	0.0103852
Cln5	ceroid-lipofuscinosis, neuronal 5 [Source:MGI Symbol;Acc:MGI:2442253]	ENSMUSG00000022125	-0.864521	-1.82074	0.00428909	0.0289568
Clns1a	chloride channel, nucleotide-sensitive, 1A [Source:MGI Symbol;Acc:MGI:109638]	ENSMUSG00000025439	0.285742	1.21904	0.00217539	0.0156626
Clock	circadian locomotor output cycles kaput [Source:MGI Symbol;Acc:MGI:99698]	ENSMUSG00000029238	-0.247191	-1.18689	0.00619053	0.0381731
Clstn1	calsyntenin 1 [Source:MGI Symbol;Acc:MGI:1929895]	ENSMUSG00000039953	-0.604845	-1.52081	1.83439e-05	0.000375663
Cmbl	carboxymethylenebutenolidase-like (Pseudomonas) [Source:MGI Symbol;Acc:MGI:1916824]	ENSMUSG00000022235	-0.616683	-1.53335	0.000820389	0.00659836
Cmpk1	cytidine monophosphate (UMP-CMP) kinase 1 [Source:MGI Symbol;Acc:MGI:1913838]	ENSMUSG00000028719	0.31016	1.23984	0.0016411	0.012238
Cmtm4	CKLF-like MARVEL transmembrane domain containing 4 [Source:MGI Symbol;Acc:MGI:2142888]	ENSMUSG00000096188	0.537684	1.45164	0.000625771	0.00619854
Cmtm7	CKLF-like MARVEL transmembrane domain containing 7 [Source:MGI Symbol;Acc:MGI:2447166]	ENSMUSG00000032436	0.371403	1.29361	3.01615e-05	0.000455609
Cndp1	carnosine dipeptidase 1 (metallopeptidase M20 family) [Source:MGI Symbol;Acc:MGI:2451097]	ENSMUSG00000056162	-1.9781	-3.93975	1.05022e-24	8.56078e-22
Cndp2	CNDP dipeptidase 2 (metallopeptidase M20 family) [Source:MGI Symbol;Acc:MGI:1913304]	ENSMUSG00000024644	1.28542	2.43753	2.74265e-06	7.61555e-05
Cnih1	cornichon family AMPA receptor auxiliary protein 1 [Source:MGI Symbol;Acc:MGI:1277202]	ENSMUSG00000015759	0.407189	1.3261	0.000308001	0.00331503
Cnksr1	connector enhancer of kinase suppressor of Ras 1 [Source:MGI Symbol;Acc:MGI:2670958]	ENSMUSG00000028841	0.745434	1.67648	3.24473e-09	1.752e-07
Cnn3	calponin 3, acidic [Source:MGI Symbol;Acc:MGI:1919244]	ENSMUSG00000053931	-0.687051	-1.60999	0.00582567	0.0369032
Cnst	consortin, connexin sorting protein [Source:MGI Symbol;Acc:MGI:2445141]	ENSMUSG00000038949	-0.34595	-1.27099	6.39082e-05	0.000882974
Cntn1	contactin 1 [Source:MGI Symbol;Acc:MGI:105980]	ENSMUSG00000055022	-1.00862	-2.01199	0.000943311	0.00684762
Cntnap1	contactin associated protein-like 1 [Source:MGI Symbol;Acc:MGI:1858201]	ENSMUSG00000017167	-0.659803	-1.57987	5.2563e-05	0.000741839
Cntnap2	contactin associated protein-like 2 [Source:MGI Symbol;Acc:MGI:1914047]	ENSMUSG00000039419	0.940983	1.91984	0.00481414	0.0255378
Coa6	cytochrome c oxidase assembly factor 6 [Source:MGI Symbol;Acc:MGI:1915142]	ENSMUSG00000051671	0.329319	1.25642	0.00112414	0.00825428
Cobll1	Cobl-like 1 [Source:MGI Symbol;Acc:MGI:2442894]	ENSMUSG00000034903	-0.656449	-1.5762	3.72913e-06	6.9271e-05
Coch	cochlin [Source:MGI Symbol;Acc:MGI:1278313]	ENSMUSG00000020953	-2.57288	-5.94995	3.92177e-10	2.65148e-08
Cog7	component of oligomeric golgi complex 7 [Source:MGI Symbol;Acc:MGI:2685013]	ENSMUSG00000034951	-0.204873	-1.15259	0.0121917	0.0473167
Col10a1	collagen, type X, alpha 1 [Source:MGI Symbol;Acc:MGI:88445]	ENSMUSG00000039462	4.67351	25.5192	0.000287855	0.00895056
Col12a1	collagen, type XII, alpha 1 [Source:MGI Symbol;Acc:MGI:88448]	ENSMUSG00000032332	-1.15156	-2.22154	0.00127418	0.0103212
Col14a1	collagen, type XIV, alpha 1 [Source:MGI Symbol;Acc:MGI:1341272]	ENSMUSG00000022371	-0.935963	-1.91317	7.38194e-05	0.00119235
Col17a1	collagen, type XVII, alpha 1 [Source:MGI Symbol;Acc:MGI:88450]	ENSMUSG00000025064	-0.78536	-1.72352	0.00337509	0.0199235
Col18a1	collagen, type XVIII, alpha 1 [Source:MGI Symbol;Acc:MGI:88451]	ENSMUSG00000001435	-0.739727	-1.66986	0.000109845	0.001983
Col20a1	collagen, type XX, alpha 1 [Source:MGI Symbol;Acc:MGI:1920618]	ENSMUSG00000016356	-1.00127	-2.00177	0.000167053	0.00184347
Col22a1	collagen, type XXII, alpha 1 [Source:MGI Symbol;Acc:MGI:1916950]	ENSMUSG00000079022	-1.33359	-2.52029	0.00150751	0.0105682
Col23a1	collagen, type XXIII, alpha 1 [Source:MGI Symbol;Acc:MGI:2653243]	ENSMUSG00000063564	-1.76959	-3.40956	7.66468e-05	0.000978991
Col27a1	collagen, type XXVII, alpha 1 [Source:MGI Symbol;Acc:MGI:2672118]	ENSMUSG00000045672	0.446264	1.36251	0.005465	0.0264448
Col28a1	collagen, type XXVIII, alpha 1 [Source:MGI Symbol;Acc:MGI:2685312]	ENSMUSG00000068794	-3.1998	-9.18829	4.10443e-15	8.98166e-13
Col4a1	collagen, type IV, alpha 1 [Source:MGI Symbol;Acc:MGI:88454]	ENSMUSG00000031502	-0.949616	-1.93136	9.43412e-06	0.000216622
Col4a2	collagen, type IV, alpha 2 [Source:MGI Symbol;Acc:MGI:88455]	ENSMUSG00000031503	-0.693054	-1.6167	0.00116546	0.0107687
Col4a5	collagen, type IV, alpha 5 [Source:MGI Symbol;Acc:MGI:88456]	ENSMUSG00000031274	-0.719889	-1.64706	0.00759015	0.0450804
Col4a6	collagen, type IV, alpha 6 [Source:MGI Symbol;Acc:MGI:2152695]	ENSMUSG00000031273	-0.924431	-1.89794	0.00286606	0.0257519
Col5a2	collagen, type V, alpha 2 [Source:MGI Symbol;Acc:MGI:88458]	ENSMUSG00000026042	-0.370422	-1.29273	0.00759949	0.0451038
Col6a4	collagen, type VI, alpha 4 [Source:MGI Symbol;Acc:MGI:1915803]	ENSMUSG00000032572	1.29969	2.46175	1.17534e-05	0.000261635
Col6a5	collagen, type VI, alpha 5 [Source:MGI Symbol;Acc:MGI:3648134]	ENSMUSG00000091345	1.96593	3.90665	5.19461e-05	0.000693809
Col6a6	collagen, type VI, alpha 6 [Source:MGI Symbol;Acc:MGI:2444259]	ENSMUSG00000043719	1.59399	3.01882	1.21183e-05	0.000235638
Col7a1	collagen, type VII, alpha 1 [Source:MGI Symbol;Acc:MGI:88462]	ENSMUSG00000025650	0.815556	1.75998	6.70933e-05	0.00109967
Col8a2	collagen, type VIII, alpha 2 [Source:MGI Symbol;Acc:MGI:88464]	ENSMUSG00000056174	0.838652	1.78838	0.00644938	0.0320123
Col9a3	collagen, type IX, alpha 3 [Source:MGI Symbol;Acc:MGI:894686]	ENSMUSG00000027570	0.603676	1.51958	0.00322826	0.0199739
Colec12	collectin sub-family member 12 [Source:MGI Symbol;Acc:MGI:2152907]	ENSMUSG00000036103	-0.557574	-1.47179	0.000940435	0.00907093
Commd1	COMM domain containing 1 [Source:MGI Symbol;Acc:MGI:109474]	ENSMUSG00000051355	0.352843	1.27707	0.00471916	0.0251422
Commd2	COMM domain containing 2 [Source:MGI Symbol;Acc:MGI:1098806]	ENSMUSG00000036513	0.346035	1.27106	0.00146664	0.00937238
Comtd1	catechol-O-methyltransferase domain containing 1 [Source:MGI Symbol;Acc:MGI:1916406]	ENSMUSG00000021773	0.428464	1.3458	0.00127826	0.00914688
Copg2	coatomer protein complex, subunit gamma 2 [Source:MGI Symbol;Acc:MGI:1858683]	ENSMUSG00000025607	-0.232666	-1.175	0.00203654	0.0148864
Cops3	COP9 signalosome subunit 3 [Source:MGI Symbol;Acc:MGI:1349409]	ENSMUSG00000019373	0.320532	1.24879	0.000140463	0.00174013
Cops4	COP9 signalosome subunit 4 [Source:MGI Symbol;Acc:MGI:1349414]	ENSMUSG00000035297	0.285736	1.21903	0.00171007	0.0135078
Cops5	COP9 signalosome subunit 5 [Source:MGI Symbol;Acc:MGI:1349415]	ENSMUSG00000025917	0.297318	1.22886	0.000421731	0.00432355
Coq3	coenzyme Q3 methyltransferase [Source:MGI Symbol;Acc:MGI:101813]	ENSMUSG00000028247	-0.234677	-1.17664	0.00108274	0.00803747
Corin	corin [Source:MGI Symbol;Acc:MGI:1349451]	ENSMUSG00000005220	-3.13954	-8.8124	0.00258356	0.0161494
Coro1a	coronin, actin binding protein 1A [Source:MGI Symbol;Acc:MGI:1345961]	ENSMUSG00000030707	0.790612	1.72981	0.000786692	0.00664387
Cort	cortistatin [Source:MGI Symbol;Acc:MGI:109538]	ENSMUSG00000028971	-2.53527	-5.79684	1.45375e-05	0.000588011
Cox11	cytochrome c oxidase assembly protein 11 [Source:MGI Symbol;Acc:MGI:1917052]	ENSMUSG00000020544	0.316978	1.24572	5.54903e-05	0.000749766
Cox15	cytochrome c oxidase assembly protein 15 [Source:MGI Symbol;Acc:MGI:1920112]	ENSMUSG00000040018	-0.25008	-1.18927	0.00195443	0.0117671
Cox4i2	cytochrome c oxidase subunit IV isoform 2 [Source:MGI Symbol;Acc:MGI:2135755]	ENSMUSG00000009876	-0.802554	-1.74419	0.00446231	0.0241168
Cox5a	cytochrome c oxidase subunit Va [Source:MGI Symbol;Acc:MGI:88474]	ENSMUSG00000000088	0.507735	1.42182	0.00107034	0.00937652
Cox5b	cytochrome c oxidase subunit Vb [Source:MGI Symbol;Acc:MGI:88475]	ENSMUSG00000061518	0.347833	1.27265	0.000537356	0.00523408
Cox6b1	cytochrome c oxidase, subunit VIb polypeptide 1 [Source:MGI Symbol;Acc:MGI:107460]	ENSMUSG00000036751	0.282665	1.21644	0.00645819	0.0399089
Cox7a2	cytochrome c oxidase subunit VIIa 2 [Source:MGI Symbol;Acc:MGI:1316715]	ENSMUSG00000032330	0.392999	1.31312	0.000565559	0.00552792
Cox7b	cytochrome c oxidase subunit VIIb [Source:MGI Symbol;Acc:MGI:1913392]	ENSMUSG00000031231	0.492783	1.40716	0.000455272	0.00481809
Cox7c	cytochrome c oxidase subunit VIIc [Source:MGI Symbol;Acc:MGI:103226]	ENSMUSG00000017778	0.558656	1.4729	0.000169292	0.00209457
Cpa1	carboxypeptidase A1, pancreatic [Source:MGI Symbol;Acc:MGI:88478]	ENSMUSG00000054446	-4.60291	-24.3004	1.35198e-07	1.12565e-05
Cpb1	carboxypeptidase B1 (tissue) [Source:MGI Symbol;Acc:MGI:1923953]	ENSMUSG00000011463	-0.97898	-1.97107	0.00587859	0.0288594
Cpd	carboxypeptidase D [Source:MGI Symbol;Acc:MGI:107265]	ENSMUSG00000020841	-0.267883	-1.20404	1.35254e-05	0.00029819
Cpeb3	cytoplasmic polyadenylation element binding protein 3 [Source:MGI Symbol;Acc:MGI:2443075]	ENSMUSG00000039652	-0.519926	-1.43388	9.10376e-09	4.40115e-07
Cpeb4	cytoplasmic polyadenylation element binding protein 4 [Source:MGI Symbol;Acc:MGI:1914829]	ENSMUSG00000020300	-0.550327	-1.46442	3.39904e-05	0.000464466
Cplx2	complexin 2 [Source:MGI Symbol;Acc:MGI:104726]	ENSMUSG00000025867	-0.369186	-1.29162	0.00157598	0.0118499
Cpm	carboxypeptidase M [Source:MGI Symbol;Acc:MGI:1917824]	ENSMUSG00000020183	1.8639	3.63992	4.38044e-07	1.27949e-05
Cpsf1	cleavage and polyadenylation specific factor 1 [Source:MGI Symbol;Acc:MGI:2679722]	ENSMUSG00000034022	0.353272	1.27745	0.00488137	0.0302596
Cpsf4	cleavage and polyadenylation specific factor 4 [Source:MGI Symbol;Acc:MGI:1861602]	ENSMUSG00000029625	0.269087	1.20504	0.00467816	0.0239061
Cpsf4l	cleavage and polyadenylation specific factor 4-like [Source:MGI Symbol;Acc:MGI:1277182]	ENSMUSG00000018727	-1.38314	-2.60836	0.00220008	0.0142749
Cpt2	carnitine palmitoyltransferase 2 [Source:MGI Symbol;Acc:MGI:109176]	ENSMUSG00000028607	-0.532158	-1.44609	1.95794e-05	0.000291855
Crabp2	cellular retinoic acid binding protein II [Source:MGI Symbol;Acc:MGI:88491]	ENSMUSG00000004885	1.25376	2.38463	4.42124e-05	0.000608672
Crb3	crumbs family member 3 [Source:MGI Symbol;Acc:MGI:2670904]	ENSMUSG00000044279	0.622238	1.53926	6.46488e-06	0.000131888
Crcp	calcitonin gene-related peptide-receptor component protein [Source:MGI Symbol;Acc:MGI:1100818]	ENSMUSG00000025532	0.289165	1.22193	0.00203366	0.0133091
Creb3l1	cAMP responsive element binding protein 3-like 1 [Source:MGI Symbol;Acc:MGI:1347062]	ENSMUSG00000027230	0.610339	1.52662	0.00114146	0.00944722
Creb3l2	cAMP responsive element binding protein 3-like 2 [Source:MGI Symbol;Acc:MGI:2442695]	ENSMUSG00000038648	-0.455752	-1.3715	0.000637375	0.00610511
Crebrf	CREB3 regulatory factor [Source:MGI Symbol;Acc:MGI:1924378]	ENSMUSG00000048249	-0.55845	-1.47269	0.000502438	0.00484526
Crim1	cysteine rich transmembrane BMP regulator 1 (chordin like) [Source:MGI Symbol;Acc:MGI:1354756]	ENSMUSG00000024074	-0.751921	-1.68403	3.39034e-05	0.000463857
Crls1	cardiolipin synthase 1 [Source:MGI Symbol;Acc:MGI:1913836]	ENSMUSG00000027357	0.265384	1.20196	0.0119411	0.0481736
Crmp1	collapsin response mediator protein 1 [Source:MGI Symbol;Acc:MGI:107793]	ENSMUSG00000029121	1.01169	2.01627	0.00105627	0.00807386
Crocc2	ciliary rootlet coiled-coil, rootletin family member 2 [Source:MGI Symbol;Acc:MGI:3045962]	ENSMUSG00000084989	-1.1681	-2.24716	0.000139002	0.00156693
Crtam	cytotoxic and regulatory T cell molecule [Source:MGI Symbol;Acc:MGI:1859822]	ENSMUSG00000032021	2.22378	4.67117	9.42492e-07	2.35396e-05
Crtc1	CREB regulated transcription coactivator 1 [Source:MGI Symbol;Acc:MGI:2142523]	ENSMUSG00000003575	-0.292717	-1.22495	0.000902422	0.0065864
Crtc3	CREB regulated transcription coactivator 3 [Source:MGI Symbol;Acc:MGI:1917711]	ENSMUSG00000030527	-0.388032	-1.30861	0.00321758	0.0198487
Cry2	cryptochrome 2 (photolyase-like) [Source:MGI Symbol;Acc:MGI:1270859]	ENSMUSG00000068742	-0.362624	-1.28576	0.00603953	0.02854
Crybb1	crystallin, beta B1 [Source:MGI Symbol;Acc:MGI:104992]	ENSMUSG00000029343	-1.82814	-3.55079	0.00202009	0.0286813
Crybg3	beta-gamma crystallin domain containing 3 [Source:MGI Symbol;Acc:MGI:2676311]	ENSMUSG00000022723	-0.61653	-1.53318	3.74265e-07	1.25235e-05
Csdc2	cold shock domain containing C2, RNA binding [Source:MGI Symbol;Acc:MGI:2146027]	ENSMUSG00000042109	-0.41626	-1.33446	0.00498396	0.0266049
Csf2	colony stimulating factor 2 (granulocyte-macrophage) [Source:MGI Symbol;Acc:MGI:1339752]	ENSMUSG00000018916	2.89689	7.44817	0.000170188	0.00221622
Csf3	colony stimulating factor 3 (granulocyte) [Source:MGI Symbol;Acc:MGI:1339751]	ENSMUSG00000038067	1.51264	2.85332	0.000102096	0.00121548
Cspp1	centrosome and spindle pole associated protein 1 [Source:MGI Symbol;Acc:MGI:2681832]	ENSMUSG00000056763	-0.196454	-1.14588	0.00740301	0.0393414
Csrnp3	cysteine-serine-rich nuclear protein 3 [Source:MGI Symbol;Acc:MGI:1925021]	ENSMUSG00000044647	-0.438428	-1.35513	0.00199508	0.0131091
Cstb	cystatin B [Source:MGI Symbol;Acc:MGI:109514]	ENSMUSG00000005054	0.567744	1.4822	3.20124e-07	1.05125e-05
Ctgf	connective tissue growth factor [Source:MGI Symbol;Acc:MGI:95537]	ENSMUSG00000019997	-1.30884	-2.47743	5.28306e-06	0.000109275
Ctla4	cytotoxic T-lymphocyte-associated protein 4 [Source:MGI Symbol;Acc:MGI:88556]	ENSMUSG00000026011	2.1363	4.39632	1.67478e-06	3.81989e-05
Ctnnd2	catenin (cadherin associated protein), delta 2 [Source:MGI Symbol;Acc:MGI:1195966]	ENSMUSG00000022240	0.770656	1.70605	0.00291872	0.0173615
Ctps2	cytidine 5'-triphosphate synthase 2 [Source:MGI Symbol;Acc:MGI:1933185]	ENSMUSG00000031360	0.258061	1.19587	0.00467306	0.0236985
Ctsb	cathepsin B [Source:MGI Symbol;Acc:MGI:88561]	ENSMUSG00000021939	0.46734	1.38256	1.22909e-06	3.73138e-05
Ctsc	cathepsin C [Source:MGI Symbol;Acc:MGI:109553]	ENSMUSG00000030560	0.75634	1.6892	0.00759733	0.0423226
Ctsf	cathepsin F [Source:MGI Symbol;Acc:MGI:1861434]	ENSMUSG00000083282	-0.785176	-1.7233	6.56319e-06	0.000118131
Ctsh	cathepsin H [Source:MGI Symbol;Acc:MGI:107285]	ENSMUSG00000032359	0.732134	1.66109	0.00637748	0.0370945
Ctso	cathepsin O [Source:MGI Symbol;Acc:MGI:2139628]	ENSMUSG00000028015	-0.536706	-1.45066	0.00202004	0.0123539
Ctss	cathepsin S [Source:MGI Symbol;Acc:MGI:107341]	ENSMUSG00000038642	1.30293	2.4673	5.26906e-05	0.000811729
Cttnbp2	cortactin binding protein 2 [Source:MGI Symbol;Acc:MGI:1353467]	ENSMUSG00000000416	-0.833461	-1.78196	0.000349923	0.00305549
Cubn	cubilin (intrinsic factor-cobalamin receptor) [Source:MGI Symbol;Acc:MGI:1931256]	ENSMUSG00000026726	-1.54021	-2.90838	1.45492e-10	1.02248e-08
Cul7	cullin 7 [Source:MGI Symbol;Acc:MGI:1913765]	ENSMUSG00000038545	-0.342005	-1.26752	0.00490646	0.0289491
Cul9	cullin 9 [Source:MGI Symbol;Acc:MGI:1925559]	ENSMUSG00000040327	-0.450454	-1.36647	0.00434626	0.0249643
Cxadr	coxsackie virus and adenovirus receptor [Source:MGI Symbol;Acc:MGI:1201679]	ENSMUSG00000022865	0.958878	1.9438	8.64941e-06	0.000169082
Cxcl12	chemokine (C-X-C motif) ligand 12 [Source:MGI Symbol;Acc:MGI:103556]	ENSMUSG00000061353	-0.697252	-1.62141	3.39306e-19	1.84219e-16
Cxcl13	chemokine (C-X-C motif) ligand 13 [Source:MGI Symbol;Acc:MGI:1888499]	ENSMUSG00000023078	-1.98053	-3.94638	0.00828922	0.045358
Cxcl15	chemokine (C-X-C motif) ligand 15 [Source:MGI Symbol;Acc:MGI:1339941]	ENSMUSG00000029375	-1.25018	-2.37871	0.00717253	0.0319733
Cxcl16	chemokine (C-X-C motif) ligand 16 [Source:MGI Symbol;Acc:MGI:1932682]	ENSMUSG00000018920	1.21679	2.32429	3.4158e-05	0.000463857
Cxcl17	chemokine (C-X-C motif) ligand 17 [Source:MGI Symbol;Acc:MGI:2387642]	ENSMUSG00000060188	1.02497	2.03492	9.13632e-08	3.25363e-06
Cxcr6	chemokine (C-X-C motif) receptor 6 [Source:MGI Symbol;Acc:MGI:1934582]	ENSMUSG00000048521	2.66132	6.32614	2.38599e-11	2.04728e-09
Cxx1c	CAAX box 1C [Source:MGI Symbol;Acc:MGI:1920115]	ENSMUSG00000051851	-0.310604	-1.24023	0.000866191	0.00693954
Cyb5d2	cytochrome b5 domain containing 2 [Source:MGI Symbol;Acc:MGI:2684848]	ENSMUSG00000057778	-0.429672	-1.34693	0.000129767	0.00147702
Cyba	cytochrome b-245, alpha polypeptide [Source:MGI Symbol;Acc:MGI:1316658]	ENSMUSG00000006519	0.807306	1.74994	0.000722343	0.00659327
Cybrd1	cytochrome b reductase 1 [Source:MGI Symbol;Acc:MGI:2654575]	ENSMUSG00000027015	1.06034	2.08542	3.13696e-07	9.52959e-06
Cycs	cytochrome c, somatic [Source:MGI Symbol;Acc:MGI:88578]	ENSMUSG00000063694	0.644504	1.5632	4.36949e-06	8.16296e-05
Cyp11a1	cytochrome P450, family 11, subfamily a, polypeptide 1 [Source:MGI Symbol;Acc:MGI:88582]	ENSMUSG00000032323	-2.85583	-7.23921	0.00764575	0.037047
Cyp1a1	cytochrome P450, family 1, subfamily a, polypeptide 1 [Source:MGI Symbol;Acc:MGI:88588]	ENSMUSG00000032315	-1.81681	-3.52301	0.00121	0.00911845
Cyp26a1	cytochrome P450, family 26, subfamily a, polypeptide 1 [Source:MGI Symbol;Acc:MGI:1096359]	ENSMUSG00000024987	2.17555	4.51757	0.000208955	0.00223929
Cyp2a5	cytochrome P450, family 2, subfamily a, polypeptide 5 [Source:MGI Symbol;Acc:MGI:88597]	ENSMUSG00000005547	-5.03699	-32.8311	9.72165e-15	1.92951e-12
Cyp2e1	cytochrome P450, family 2, subfamily e, polypeptide 1 [Source:MGI Symbol;Acc:MGI:88607]	ENSMUSG00000025479	5.93392	61.1345	0.000979097	0.0180509
Cyp2f2	cytochrome P450, family 2, subfamily f, polypeptide 2 [Source:MGI Symbol;Acc:MGI:88608]	ENSMUSG00000052974	-1.73532	-3.32954	4.61481e-06	9.35656e-05
Cyp2j13	cytochrome P450, family 2, subfamily j, polypeptide 13 [Source:MGI Symbol;Acc:MGI:2385197]	ENSMUSG00000028571	4.47981	22.3129	0.000375236	0.00808747
Cyp3a13	cytochrome P450, family 3, subfamily a, polypeptide 13 [Source:MGI Symbol;Acc:MGI:88610]	ENSMUSG00000029727	1.68992	3.22639	0.00164906	0.0116711
Cyp3a16	cytochrome P450, family 3, subfamily a, polypeptide 16 [Source:MGI Symbol;Acc:MGI:106099]	ENSMUSG00000038656	-2.67366	-6.38048	0.00376756	0.0220071
Cyp3a25	cytochrome P450, family 3, subfamily a, polypeptide 25 [Source:MGI Symbol;Acc:MGI:1930638]	ENSMUSG00000029630	-3.23594	-9.42136	6.86828e-15	1.29252e-12
Cyp3a59	cytochrome P450, family 3, subfamily a, polypeptide 59 [Source:MGI Symbol;Acc:MGI:3769707]	ENSMUSG00000061292	-3.51532	-11.4345	5.73979e-18	1.94313e-15
Cyp4b1	cytochrome P450, family 4, subfamily b, polypeptide 1 [Source:MGI Symbol;Acc:MGI:103225]	ENSMUSG00000028713	-0.880247	-1.84069	4.5167e-05	0.000655906
Cyp4f15	cytochrome P450, family 4, subfamily f, polypeptide 15 [Source:MGI Symbol;Acc:MGI:2146921]	ENSMUSG00000073424	-2.1759	-4.51866	0.00360534	0.0441038
Cyp4f18	cytochrome P450, family 4, subfamily f, polypeptide 18 [Source:MGI Symbol;Acc:MGI:1919304]	ENSMUSG00000003484	2.12033	4.34793	2.23788e-07	7.16207e-06
Cyp4f39	cytochrome P450, family 4, subfamily f, polypeptide 39 [Source:MGI Symbol;Acc:MGI:2445210]	ENSMUSG00000061126	1.75498	3.37522	0.000322268	0.00705431
Cyp4x1os	cytochrome P450, family 4, subfamily x, polypeptide 1, opposite strand [Source:MGI Symbol;Acc:MGI:3649427]	ENSMUSG00000086896	3.49908	11.3065	0.000812239	0.0230239
Cyp51	cytochrome P450, family 51 [Source:MGI Symbol;Acc:MGI:106040]	ENSMUSG00000001467	1.51753	2.863	3.2118e-10	2.4997e-08
Cystm1	cysteine-rich transmembrane module containing 1 [Source:MGI Symbol;Acc:MGI:1913310]	ENSMUSG00000046727	-0.406653	-1.32561	0.00838116	0.0397129
Cyth3	cytohesin 3 [Source:MGI Symbol;Acc:MGI:1335107]	ENSMUSG00000018001	-0.628539	-1.546	6.64663e-14	1.14358e-11
Cytip	cytohesin 1 interacting protein [Source:MGI Symbol;Acc:MGI:2183535]	ENSMUSG00000026832	1.0733	2.10424	0.000416332	0.00405636
Cyyr1	cysteine and tyrosine-rich protein 1 [Source:MGI Symbol;Acc:MGI:2152187]	ENSMUSG00000041134	-0.975024	-1.96567	4.5612e-08	1.78576e-06
D030025P21Rik	RIKEN cDNA D030025P21 gene [Source:MGI Symbol;Acc:MGI:3698049]	ENSMUSG00000092130	4.48427	22.382	0.000603701	0.0117416
D030046N08Rik	RIKEN cDNA D030046N08 gene [Source:MGI Symbol;Acc:MGI:3645234]	ENSMUSG00000089760	6.21222	74.1422	1.65672e-05	0.000626713
D030062O11Rik	RIKEN cDNA D030062O11 gene [Source:MGI Symbol;Acc:MGI:3641918]	ENSMUSG00000103710	-2.41335	-5.3271	0.000108194	0.00293185
D13Ertd608e	DNA segment, Chr 13, ERATO Doi 608, expressed [Source:MGI Symbol;Acc:MGI:1277199]	ENSMUSG00000095514	-1.12766	-2.18503	0.000303897	0.00307701
D230025D16Rik	RIKEN cDNA D230025D16 gene [Source:MGI Symbol;Acc:MGI:2443049]	ENSMUSG00000031889	-0.226879	-1.1703	0.000424527	0.00364071
D330045A20Rik	RIKEN cDNA D330045A20 gene [Source:MGI Symbol;Acc:MGI:2147848]	ENSMUSG00000042498	1.1771	2.26122	6.2421e-06	0.000122454
D430040D24Rik	RIKEN cDNA D430040D24 gene [Source:MGI Symbol;Acc:MGI:2442526]	ENSMUSG00000087589	-0.572185	-1.48677	0.00247335	0.0153103
D5Ertd615e	DNA segment, Chr 5, ERATO Doi 615, expressed [Source:MGI Symbol;Acc:MGI:1277236]	ENSMUSG00000029092	-1.25258	-2.38268	4.70325e-05	0.000765015
D630033O11Rik	RIKEN cDNA D630033O11 gene [Source:MGI Symbol;Acc:MGI:2685434]	ENSMUSG00000095385	1.30265	2.46682	0.00516182	0.0275478
D630039A03Rik	RIKEN cDNA D630039A03 gene [Source:MGI Symbol;Acc:MGI:2442889]	ENSMUSG00000052117	0.576655	1.49139	0.000215434	0.00223929
D730001G18Rik	RIKEN cDNA D730001G18 gene [Source:MGI Symbol;Acc:MGI:1925975]	ENSMUSG00000101026	3.29902	9.84248	0.00213745	0.0327264
D7Ertd443e	DNA segment, Chr 7, ERATO Doi 443, expressed [Source:MGI Symbol;Acc:MGI:1196431]	ENSMUSG00000030994	1.99426	3.98411	7.1986e-13	1.04606e-10
Daam2	dishevelled associated activator of morphogenesis 2 [Source:MGI Symbol;Acc:MGI:1923691]	ENSMUSG00000040260	-0.531615	-1.44555	9.09671e-05	0.0010349
Dab1	disabled 1 [Source:MGI Symbol;Acc:MGI:108554]	ENSMUSG00000028519	-0.491617	-1.40602	0.00847183	0.0399969
Dab2	disabled 2, mitogen-responsive phosphoprotein [Source:MGI Symbol;Acc:MGI:109175]	ENSMUSG00000022150	-0.444128	-1.36049	2.09116e-05	0.000511514
Dact1	dishevelled-binding antagonist of beta-catenin 1 [Source:MGI Symbol;Acc:MGI:1891740]	ENSMUSG00000044548	-0.683089	-1.60557	3.98761e-08	1.52642e-06
Dact2	dishevelled-binding antagonist of beta-catenin 2 [Source:MGI Symbol;Acc:MGI:1920347]	ENSMUSG00000048826	-0.57541	-1.4901	0.00484751	0.0260515
Dao	D-amino acid oxidase [Source:MGI Symbol;Acc:MGI:94859]	ENSMUSG00000042096	6.4681	88.5301	9.11575e-11	7.32263e-09
Dapk2	death-associated protein kinase 2 [Source:MGI Symbol;Acc:MGI:1341297]	ENSMUSG00000032380	-0.588809	-1.504	0.00170588	0.0114803
Dapl1	death associated protein-like 1 [Source:MGI Symbol;Acc:MGI:1923997]	ENSMUSG00000026989	-1.28071	-2.42958	0.00360364	0.0211972
Dapp1	dual adaptor for phosphotyrosine and 3-phosphoinositides 1 [Source:MGI Symbol;Acc:MGI:1347063]	ENSMUSG00000028159	0.474838	1.38976	0.000185655	0.00213192
Dbf4	DBF4 zinc finger [Source:MGI Symbol;Acc:MGI:1351328]	ENSMUSG00000002297	0.734598	1.66393	0.00255451	0.0160474
Dbh	dopamine beta hydroxylase [Source:MGI Symbol;Acc:MGI:94864]	ENSMUSG00000000889	1.07199	2.10233	2.7965e-05	0.000432616
Dbi	diazepam binding inhibitor [Source:MGI Symbol;Acc:MGI:94865]	ENSMUSG00000026385	0.629129	1.54663	4.87965e-07	1.49411e-05
Dbt	dihydrolipoamide branched chain transacylase E2 [Source:MGI Symbol;Acc:MGI:105386]	ENSMUSG00000000340	-0.449749	-1.3658	0.000752362	0.00716597
Dcaf13	DDB1 and CUL4 associated factor 13 [Source:MGI Symbol;Acc:MGI:2684929]	ENSMUSG00000022300	0.35834	1.28195	0.00189346	0.0130978
Dcaf8	DDB1 and CUL4 associated factor 8 [Source:MGI Symbol;Acc:MGI:91860]	ENSMUSG00000026554	-0.171648	-1.12634	0.00361597	0.0254808
Dcbld1	discoidin, CUB and LCCL domain containing 1 [Source:MGI Symbol;Acc:MGI:1913936]	ENSMUSG00000019891	0.536753	1.4507	0.000475261	0.00430802
Dcdc5	doublecortin domain containing 5 [Source:MGI Symbol;Acc:MGI:3045363]	ENSMUSG00000074981	-2.75512	-6.75109	0.000523624	0.0100505
Dchs2	dachsous 2 (Drosophila) [Source:MGI Symbol;Acc:MGI:2685263]	ENSMUSG00000102692	-1.01963	-2.0274	2.08998e-05	0.000338969
Dck	deoxycytidine kinase [Source:MGI Symbol;Acc:MGI:102726]	ENSMUSG00000029366	0.460353	1.37588	0.000113802	0.00126716
Dclk2	doublecortin-like kinase 2 [Source:MGI Symbol;Acc:MGI:1918012]	ENSMUSG00000028078	-0.685841	-1.60864	0.00761886	0.036082
Dclk3	doublecortin-like kinase 3 [Source:MGI Symbol;Acc:MGI:3039580]	ENSMUSG00000032500	3.19318	9.14625	4.90769e-13	7.4093e-11
Dclre1c	DNA cross-link repair 1C [Source:MGI Symbol;Acc:MGI:2441769]	ENSMUSG00000026648	-0.562967	-1.4773	0.0103951	0.0461337
Dcn	decorin [Source:MGI Symbol;Acc:MGI:94872]	ENSMUSG00000019929	-0.648111	-1.56712	4.27656e-07	1.57907e-05
Dctpp1	dCTP pyrophosphatase 1 [Source:MGI Symbol;Acc:MGI:1913672]	ENSMUSG00000042462	0.582786	1.49774	1.07414e-06	2.70552e-05
Dcun1d5	DCN1, defective in cullin neddylation 1, domain containing 5 (S. cerevisiae) [Source:MGI Symbol;Acc:MGI:1924113]	ENSMUSG00000032002	0.207246	1.15448	0.00385455	0.0241174
Ddah1	dimethylarginine dimethylaminohydrolase 1 [Source:MGI Symbol;Acc:MGI:1916469]	ENSMUSG00000028194	-1.13211	-2.1918	0.001045	0.00747852
Ddias	DNA damage-induced apoptosis suppressor [Source:MGI Symbol;Acc:MGI:1921291]	ENSMUSG00000030641	0.606337	1.52239	0.00271186	0.0163673
Ddit4l	DNA-damage-inducible transcript 4-like [Source:MGI Symbol;Acc:MGI:1920534]	ENSMUSG00000046818	-0.979555	-1.97186	2.12967e-06	5.38935e-05
Ddx25	DEAD (Asp-Glu-Ala-Asp) box polypeptide 25 [Source:MGI Symbol;Acc:MGI:1353582]	ENSMUSG00000032101	0.755904	1.68869	0.00435001	0.0236989
Ddx39	DEAD (Asp-Glu-Ala-Asp) box polypeptide 39 [Source:MGI Symbol;Acc:MGI:1915528]	ENSMUSG00000005481	0.753198	1.68553	0.000176149	0.00200952
Ddx39b	DEAD (Asp-Glu-Ala-Asp) box polypeptide 39B [Source:MGI Symbol;Acc:MGI:99240]	ENSMUSG00000019432	0.196918	1.14625	0.000246025	0.00317554
Ddx51	DEAD (Asp-Glu-Ala-Asp) box polypeptide 51 [Source:MGI Symbol;Acc:MGI:1916913]	ENSMUSG00000029504	-0.374237	-1.29615	2.12451e-05	0.000312737
Ddx58	DEAD (Asp-Glu-Ala-Asp) box polypeptide 58 [Source:MGI Symbol;Acc:MGI:2442858]	ENSMUSG00000040296	-0.443985	-1.36036	0.000692146	0.00625806
Degs2	delta(4)-desaturase, sphingolipid 2 [Source:MGI Symbol;Acc:MGI:1917309]	ENSMUSG00000021263	-2.29425	-4.90499	3.26339e-12	3.24248e-10
Dennd1a	DENN/MADD domain containing 1A [Source:MGI Symbol;Acc:MGI:2442794]	ENSMUSG00000035392	-0.428887	-1.34619	0.000139138	0.00147452
Dennd1c	DENN/MADD domain containing 1C [Source:MGI Symbol;Acc:MGI:1918035]	ENSMUSG00000002668	1.09566	2.13711	9.87032e-07	2.45475e-05
Dennd2d	DENN/MADD domain containing 2D [Source:MGI Symbol;Acc:MGI:2181193]	ENSMUSG00000027901	0.739696	1.66982	0.000452602	0.00434133
Denr	density-regulated protein [Source:MGI Symbol;Acc:MGI:1915434]	ENSMUSG00000023106	0.324069	1.25186	0.00121706	0.0103852
Dgat2	diacylglycerol O-acyltransferase 2 [Source:MGI Symbol;Acc:MGI:1915050]	ENSMUSG00000030747	0.6318	1.5495	0.00612356	0.0382986
Dhcr24	24-dehydrocholesterol reductase [Source:MGI Symbol;Acc:MGI:1922004]	ENSMUSG00000034926	1.11138	2.16053	4.20233e-08	1.84253e-06
Dhdh	dihydrodiol dehydrogenase (dimeric) [Source:MGI Symbol;Acc:MGI:1919005]	ENSMUSG00000011382	-0.341451	-1.26703	0.00853222	0.0375986
Dhfr	dihydrofolate reductase [Source:MGI Symbol;Acc:MGI:94890]	ENSMUSG00000021707	0.668529	1.58945	6.3835e-05	0.000768123
Dhh	desert hedgehog [Source:MGI Symbol;Acc:MGI:94891]	ENSMUSG00000023000	-0.784032	-1.72194	0.000256709	0.00258441
Dhrs13	dehydrogenase/reductase (SDR family) member 13 [Source:MGI Symbol;Acc:MGI:1917701]	ENSMUSG00000020834	0.526481	1.44041	3.55794e-07	1.04153e-05
Dhrs9	dehydrogenase/reductase (SDR family) member 9 [Source:MGI Symbol;Acc:MGI:2442798]	ENSMUSG00000027068	2.8415	7.16767	0.000914597	0.00723659
Dhtkd1	dehydrogenase E1 and transketolase domain containing 1 [Source:MGI Symbol;Acc:MGI:2445096]	ENSMUSG00000025815	-0.806555	-1.74903	0.00766775	0.0370952
Dio1	deiodinase, iodothyronine, type I [Source:MGI Symbol;Acc:MGI:94896]	ENSMUSG00000034785	2.33809	5.05634	0.000287699	0.00289874
Dio2	deiodinase, iodothyronine, type II [Source:MGI Symbol;Acc:MGI:1338833]	ENSMUSG00000007682	1.40638	2.65071	0.000261124	0.0033451
Dip2b	disco interacting protein 2 homolog B [Source:MGI Symbol;Acc:MGI:2145977]	ENSMUSG00000023026	-0.265539	-1.20209	0.00242169	0.0156393
Disc1	disrupted in schizophrenia 1 [Source:MGI Symbol;Acc:MGI:2447658]	ENSMUSG00000043051	-0.854257	-1.80783	5.74673e-06	0.00011372
Disp1	dispatched homolog 1 (Drosophila) [Source:MGI Symbol;Acc:MGI:1916147]	ENSMUSG00000030768	-0.482964	-1.39761	3.66834e-05	0.000561576
Disp2	dispatched homolog 2 (Drosophila) [Source:MGI Symbol;Acc:MGI:2388733]	ENSMUSG00000040035	-0.818059	-1.76303	0.00160311	0.0112489
Dlg2	discs, large homolog 2 (Drosophila) [Source:MGI Symbol;Acc:MGI:1344351]	ENSMUSG00000052572	-2.19024	-4.56382	2.54337e-06	5.45399e-05
Dlx5	distal-less homeobox 5 [Source:MGI Symbol;Acc:MGI:101926]	ENSMUSG00000029755	0.99097	1.98752	0.000399793	0.00382406
Dlx6	distal-less homeobox 6 [Source:MGI Symbol;Acc:MGI:101927]	ENSMUSG00000029754	0.70202	1.62678	0.00375339	0.0221782
Dlx6os1	distal-less homeobox 6, opposite strand 1 [Source:MGI Symbol;Acc:MGI:2443217]	ENSMUSG00000090063	2.7419	6.68949	8.53232e-05	0.00107767
Dmbt1	deleted in malignant brain tumors 1 [Source:MGI Symbol;Acc:MGI:106210]	ENSMUSG00000047517	4.77478	27.3748	0.000822734	0.00691841
Dmd	dystrophin, muscular dystrophy [Source:MGI Symbol;Acc:MGI:94909]	ENSMUSG00000045103	-0.428698	-1.34602	0.00459535	0.0289642
Dmp1	dentin matrix protein 1 [Source:MGI Symbol;Acc:MGI:94910]	ENSMUSG00000029307	-2.06918	-4.19649	0.00126144	0.0207627
Dmrta1	doublesex and mab-3 related transcription factor like family A1 [Source:MGI Symbol;Acc:MGI:2653627]	ENSMUSG00000043753	-0.862048	-1.81762	0.00837658	0.0387532
Dna2	DNA replication helicase/nuclease 2 [Source:MGI Symbol;Acc:MGI:2443732]	ENSMUSG00000036875	0.904043	1.8713	5.76923e-08	2.29632e-06
Dnah12	dynein, axonemal, heavy chain 12 [Source:MGI Symbol;Acc:MGI:107720]	ENSMUSG00000021879	1.79164	3.46209	0.0031675	0.0399156
Dnah5	dynein, axonemal, heavy chain 5 [Source:MGI Symbol;Acc:MGI:107718]	ENSMUSG00000022262	-1.91673	-3.77568	1.69973e-05	0.000276741
Dnah6	dynein, axonemal, heavy chain 6 [Source:MGI Symbol;Acc:MGI:107744]	ENSMUSG00000052861	-1.30597	-2.47249	0.00427548	0.0275762
Dnah7b	dynein, axonemal, heavy chain 7B [Source:MGI Symbol;Acc:MGI:2684953]	ENSMUSG00000041144	-0.362439	-1.2856	0.000756443	0.00610511
Dnah8	dynein, axonemal, heavy chain 8 [Source:MGI Symbol;Acc:MGI:107714]	ENSMUSG00000033826	-0.990926	-1.98746	0.00132062	0.00961454
Dnajb13	DnaJ heat shock protein family (Hsp40) member B13 [Source:MGI Symbol;Acc:MGI:1916637]	ENSMUSG00000030708	2.87235	7.32255	1.32537e-12	1.55867e-10
Dnajc1	DnaJ heat shock protein family (Hsp40) member C1 [Source:MGI Symbol;Acc:MGI:103268]	ENSMUSG00000026740	-0.264765	-1.20144	0.00190375	0.0147317
Dnajc15	DnaJ heat shock protein family (Hsp40) member C15 [Source:MGI Symbol;Acc:MGI:1913398]	ENSMUSG00000022013	0.604795	1.52076	0.000300805	0.00279804
Dnajc18	DnaJ heat shock protein family (Hsp40) member C18 [Source:MGI Symbol;Acc:MGI:1923844]	ENSMUSG00000024350	-0.327296	-1.25466	1.6197e-05	0.000295385
Dnajc22	DnaJ heat shock protein family (Hsp40) member C22 [Source:MGI Symbol;Acc:MGI:1920028]	ENSMUSG00000038009	1.76823	3.40636	7.78957e-10	5.10338e-08
Dnajc25	DnaJ heat shock protein family (Hsp40) member C25 [Source:MGI Symbol;Acc:MGI:1919679]	ENSMUSG00000070972	0.300424	1.23151	0.00890477	0.0411674
Dnajc28	DnaJ heat shock protein family (Hsp40) member C28 [Source:MGI Symbol;Acc:MGI:2181053]	ENSMUSG00000039763	-0.641482	-1.55993	1.3257e-05	0.000226193
Dnajc9	DnaJ heat shock protein family (Hsp40) member C9 [Source:MGI Symbol;Acc:MGI:1915326]	ENSMUSG00000021811	0.526763	1.44069	0.000882692	0.00715179
Dnlz	DNL-type zinc finger [Source:MGI Symbol;Acc:MGI:106559]	ENSMUSG00000075467	0.378527	1.30001	0.000267622	0.00280183
Dnm3	dynamin 3 [Source:MGI Symbol;Acc:MGI:1341299]	ENSMUSG00000040265	-0.574034	-1.48868	1.06449e-06	2.81101e-05
Dock1	dedicator of cytokinesis 1 [Source:MGI Symbol;Acc:MGI:2429765]	ENSMUSG00000058325	-0.427311	-1.34473	0.00116293	0.0107545
Dock11	dedicator of cytokinesis 11 [Source:MGI Symbol;Acc:MGI:1923224]	ENSMUSG00000031093	0.734588	1.66392	0.00416562	0.0244145
Dock2	dedicator of cyto-kinesis 2 [Source:MGI Symbol;Acc:MGI:2149010]	ENSMUSG00000020143	0.712454	1.63859	0.00207379	0.0135078
Dock6	dedicator of cytokinesis 6 [Source:MGI Symbol;Acc:MGI:1914789]	ENSMUSG00000032198	-0.408792	-1.32757	0.00578316	0.0327264
Dok7	docking protein 7 [Source:MGI Symbol;Acc:MGI:3584043]	ENSMUSG00000044716	1.81942	3.52938	1.79444e-07	6.0222e-06
Dolpp1	dolichyl pyrophosphate phosphatase 1 [Source:MGI Symbol;Acc:MGI:1914093]	ENSMUSG00000026856	0.475942	1.39083	0.0009568	0.00779779
Dopey2	dopey family member 2 [Source:MGI Symbol;Acc:MGI:1917278]	ENSMUSG00000022946	-0.862751	-1.8185	9.92558e-07	2.66961e-05
Dot1l	DOT1-like, histone H3 methyltransferase (S. cerevisiae) [Source:MGI Symbol;Acc:MGI:2143886]	ENSMUSG00000061589	0.276626	1.21136	0.00979156	0.0484026
Dpep1	dipeptidase 1 (renal) [Source:MGI Symbol;Acc:MGI:94917]	ENSMUSG00000019278	-1.45959	-2.75031	9.2828e-05	0.00112074
Dpep2	dipeptidase 2 [Source:MGI Symbol;Acc:MGI:2442042]	ENSMUSG00000053687	0.994373	1.99221	0.001373	0.0114856
Dpp8	dipeptidylpeptidase 8 [Source:MGI Symbol;Acc:MGI:1921638]	ENSMUSG00000032393	-0.26511	-1.20173	0.00483032	0.0320279
Dpy30	dpy-30, histone methyltransferase complex regulatory subunit [Source:MGI Symbol;Acc:MGI:1913560]	ENSMUSG00000024067	0.448698	1.36481	0.000138122	0.00146661
Dpyd	dihydropyrimidine dehydrogenase [Source:MGI Symbol;Acc:MGI:2139667]	ENSMUSG00000033308	-0.566753	-1.48119	0.000116506	0.00139245
Dpysl3	dihydropyrimidinase-like 3 [Source:MGI Symbol;Acc:MGI:1349762]	ENSMUSG00000024501	-0.893635	-1.85785	3.67828e-12	4.72729e-10
Draxin	dorsal inhibitory axon guidance protein [Source:MGI Symbol;Acc:MGI:1917683]	ENSMUSG00000029005	-2.10245	-4.29437	4.7004e-06	9.43441e-05
Drp2	dystrophin related protein 2 [Source:MGI Symbol;Acc:MGI:107432]	ENSMUSG00000000223	0.531135	1.44507	0.000201567	0.00218108
Dscc1	DNA replication and sister chromatid cohesion 1 [Source:MGI Symbol;Acc:MGI:1919357]	ENSMUSG00000022422	0.937212	1.91482	2.66289e-06	5.67653e-05
Dsg1c	desmoglein 1 gamma [Source:MGI Symbol;Acc:MGI:2664358]	ENSMUSG00000034774	5.11506	34.6567	1.94177e-05	0.00111332
Dsg2	desmoglein 2 [Source:MGI Symbol;Acc:MGI:1196466]	ENSMUSG00000044393	0.631331	1.54899	0.00682046	0.0314687
Dsg3	desmoglein 3 [Source:MGI Symbol;Acc:MGI:99499]	ENSMUSG00000056632	-3.11638	-8.6721	3.54357e-09	2.45779e-07
Dsp	desmoplakin [Source:MGI Symbol;Acc:MGI:109611]	ENSMUSG00000054889	1.10895	2.15689	1.622e-05	0.000317438
Dstyk	dual serine/threonine and tyrosine protein kinase [Source:MGI Symbol;Acc:MGI:1925064]	ENSMUSG00000042046	-0.363615	-1.28665	0.000720738	0.00658675
Dtl	denticleless E3 ubiquitin protein ligase [Source:MGI Symbol;Acc:MGI:1924093]	ENSMUSG00000037474	0.699107	1.6235	1.96512e-05	0.000287725
Dtx1	deltex 1, E3 ubiquitin ligase [Source:MGI Symbol;Acc:MGI:1352744]	ENSMUSG00000029603	-0.312515	-1.24187	0.00755449	0.0364726
Dus1l	dihydrouridine synthase 1-like (S. cerevisiae) [Source:MGI Symbol;Acc:MGI:1915980]	ENSMUSG00000025155	-0.157364	-1.11525	0.0103477	0.0481762
Dusp12	dual specificity phosphatase 12 [Source:MGI Symbol;Acc:MGI:1890614]	ENSMUSG00000026659	0.305325	1.2357	0.00162612	0.0105527
Dusp18	dual specificity phosphatase 18 [Source:MGI Symbol;Acc:MGI:1922469]	ENSMUSG00000047205	0.423491	1.34117	0.000677208	0.0052017
Dusp4	dual specificity phosphatase 4 [Source:MGI Symbol;Acc:MGI:2442191]	ENSMUSG00000031530	1.43897	2.71127	0.00357771	0.0203542
Dusp5	dual specificity phosphatase 5 [Source:MGI Symbol;Acc:MGI:2685183]	ENSMUSG00000034765	0.750661	1.68256	0.000371392	0.00356956
Dut	deoxyuridine triphosphatase [Source:MGI Symbol;Acc:MGI:1346051]	ENSMUSG00000027203	0.664356	1.58486	2.03714e-06	4.80735e-05
Dync2h1	dynein cytoplasmic 2 heavy chain 1 [Source:MGI Symbol;Acc:MGI:107736]	ENSMUSG00000047193	-0.429953	-1.34719	0.00454564	0.0258428
Dync2li1	dynein cytoplasmic 2 light intermediate chain 1 [Source:MGI Symbol;Acc:MGI:1913996]	ENSMUSG00000024253	-0.52313	-1.43707	0.00187516	0.0126334
Dynlt1b	dynein light chain Tctex-type 1B [Source:MGI Symbol;Acc:MGI:98643]	ENSMUSG00000096255	-1.65566	-3.15067	1.7324e-05	0.000288673
Dynlt1-ps1	dynein light chain Tctex-type 1, pseuodogene 1 [Source:MGI Symbol;Acc:MGI:3642625]	ENSMUSG00000082691	-0.704734	-1.62984	0.0105146	0.0459265
Dyrk1b	dual-specificity tyrosine-(Y)-phosphorylation regulated kinase 1b [Source:MGI Symbol;Acc:MGI:1330302]	ENSMUSG00000002409	-0.523645	-1.43758	4.72538e-08	1.84253e-06
Dyrk3	dual-specificity tyrosine-(Y)-phosphorylation regulated kinase 3 [Source:MGI Symbol;Acc:MGI:1330300]	ENSMUSG00000016526	0.660833	1.581	2.19945e-06	4.91978e-05
Dzip1	DAZ interacting protein 1 [Source:MGI Symbol;Acc:MGI:1914311]	ENSMUSG00000042156	-0.69828	-1.62257	0.000528318	0.00509747
E130012A19Rik	RIKEN cDNA E130012A19 gene [Source:MGI Symbol;Acc:MGI:2143991]	ENSMUSG00000043439	0.542101	1.45609	0.00773762	0.0414417
E130308A19Rik	RIKEN cDNA E130308A19 gene [Source:MGI Symbol;Acc:MGI:2442164]	ENSMUSG00000045071	-0.380115	-1.30145	0.00631569	0.0299695
E230001N04Rik	RIKEN cDNA E230001N04 gene [Source:MGI Symbol;Acc:MGI:2443549]	ENSMUSG00000066170	-1.1043	-2.14995	0.00158569	0.0127919
E2f2	E2F transcription factor 2 [Source:MGI Symbol;Acc:MGI:1096341]	ENSMUSG00000018983	0.808826	1.75179	4.27231e-19	1.85806e-16
E2f4	E2F transcription factor 4 [Source:MGI Symbol;Acc:MGI:103012]	ENSMUSG00000014859	0.314318	1.24342	0.00838989	0.0409561
E2f8	E2F transcription factor 8 [Source:MGI Symbol;Acc:MGI:1922038]	ENSMUSG00000046179	0.72607	1.65413	0.00435587	0.0247762
Ear2	eosinophil-associated, ribonuclease A family, member 2 [Source:MGI Symbol;Acc:MGI:108020]	ENSMUSG00000072596	1.75577	3.37707	2.10197e-07	6.61326e-06
Ebf1	early B cell factor 1 [Source:MGI Symbol;Acc:MGI:95275]	ENSMUSG00000057098	-0.881466	-1.84225	0.00271642	0.0189176
Ebf2	early B cell factor 2 [Source:MGI Symbol;Acc:MGI:894332]	ENSMUSG00000022053	-1.36506	-2.57586	0.00254808	0.0161848
Ebf3	early B cell factor 3 [Source:MGI Symbol;Acc:MGI:894289]	ENSMUSG00000010476	-0.609909	-1.52616	0.00513934	0.0275478
Ebf4	early B cell factor 4 [Source:MGI Symbol;Acc:MGI:2385972]	ENSMUSG00000053552	0.894001	1.85832	1.46329e-06	3.43083e-05
Ecm1	extracellular matrix protein 1 [Source:MGI Symbol;Acc:MGI:103060]	ENSMUSG00000028108	-0.616138	-1.53277	0.000258469	0.00243058
Ecm2	extracellular matrix protein 2, female organ and adipocyte specific [Source:MGI Symbol;Acc:MGI:3039578]	ENSMUSG00000043631	-0.891644	-1.85529	5.08194e-13	6.0451e-11
Ecscr	endothelial cell surface expressed chemotaxis and apoptosis regulator [Source:MGI Symbol;Acc:MGI:1915795]	ENSMUSG00000073599	-0.773762	-1.70972	8.11814e-09	4.01672e-07
Ect2	ect2 oncogene [Source:MGI Symbol;Acc:MGI:95281]	ENSMUSG00000027699	1.00557	2.00773	0.00184233	0.0114748
Edar	ectodysplasin-A receptor [Source:MGI Symbol;Acc:MGI:1343498]	ENSMUSG00000003227	-1.66673	-3.17494	1.51285e-07	6.39773e-06
Edn2	endothelin 2 [Source:MGI Symbol;Acc:MGI:95284]	ENSMUSG00000028635	2.85163	7.21815	0.000352533	0.0074535
Eed	embryonic ectoderm development [Source:MGI Symbol;Acc:MGI:95286]	ENSMUSG00000030619	0.304461	1.23496	0.00160674	0.0122117
Eef1a1	eukaryotic translation elongation factor 1 alpha 1 [Source:MGI Symbol;Acc:MGI:1096881]	ENSMUSG00000037742	-0.343165	-1.26854	0.004079	0.0335238
Eef1e1	eukaryotic translation elongation factor 1 epsilon 1 [Source:MGI Symbol;Acc:MGI:1913393]	ENSMUSG00000001707	0.472479	1.38749	3.94794e-05	0.000533231
Eef2	eukaryotic translation elongation factor 2 [Source:MGI Symbol;Acc:MGI:95288]	ENSMUSG00000034994	-0.552293	-1.46641	2.88654e-09	2.09644e-07
Efcab1	EF hand calcium binding domain 1 [Source:MGI Symbol;Acc:MGI:1914043]	ENSMUSG00000068617	-0.857778	-1.81224	0.000430677	0.00445082
Efcab11	EF-hand calcium binding domain 11 [Source:MGI Symbol;Acc:MGI:1926017]	ENSMUSG00000021176	1.02996	2.04196	0.000224777	0.00237142
Efcab2	EF-hand calcium binding domain 2 [Source:MGI Symbol;Acc:MGI:1915476]	ENSMUSG00000026495	-0.376026	-1.29776	0.000605015	0.0050971
Efcab3	EF-hand calcium binding domain 3 [Source:MGI Symbol;Acc:MGI:1918144]	ENSMUSG00000020690	-1.3176	-2.49252	1.96407e-07	7.20424e-06
Efhc1	EF-hand domain (C-terminal) containing 1 [Source:MGI Symbol;Acc:MGI:1919127]	ENSMUSG00000041809	-0.581371	-1.49627	1.30185e-05	0.000227151
Efhd2	EF hand domain containing 2 [Source:MGI Symbol;Acc:MGI:106504]	ENSMUSG00000040659	0.37962	1.301	0.00379244	0.0250628
Efna3	ephrin A3 [Source:MGI Symbol;Acc:MGI:106644]	ENSMUSG00000028039	1.03801	2.0534	0.00713948	0.0342983
Efna4	ephrin A4 [Source:MGI Symbol;Acc:MGI:106643]	ENSMUSG00000028040	0.367607	1.29021	6.94449e-05	0.000947178
Efnb2	ephrin B2 [Source:MGI Symbol;Acc:MGI:105097]	ENSMUSG00000001300	0.617047	1.53373	0.00256446	0.0172928
Efnb3	ephrin B3 [Source:MGI Symbol;Acc:MGI:109196]	ENSMUSG00000003934	-0.699618	-1.62407	0.00284901	0.0160958
Efr3b	EFR3 homolog B [Source:MGI Symbol;Acc:MGI:2444851]	ENSMUSG00000020658	-0.46674	-1.38198	0.00691718	0.0342577
Egfem1	EGF-like and EMI domain containing 1 [Source:MGI Symbol;Acc:MGI:1922990]	ENSMUSG00000063600	-1.64157	-3.12005	0.00336915	0.0206245
Egfl6	EGF-like-domain, multiple 6 [Source:MGI Symbol;Acc:MGI:1858599]	ENSMUSG00000000402	2.86706	7.29576	7.38632e-13	9.15903e-11
Egflam	EGF-like, fibronectin type III and laminin G domains [Source:MGI Symbol;Acc:MGI:2146149]	ENSMUSG00000042961	-1.03568	-2.05007	2.054e-08	9.8895e-07
Egln2	egl-9 family hypoxia-inducible factor 2 [Source:MGI Symbol;Acc:MGI:1932287]	ENSMUSG00000058709	-0.233995	-1.17609	0.00127554	0.0103212
Egln3	egl-9 family hypoxia-inducible factor 3 [Source:MGI Symbol;Acc:MGI:1932288]	ENSMUSG00000035105	2.48054	5.58108	0.000195401	0.00221753
Ehbp1	EH domain binding protein 1 [Source:MGI Symbol;Acc:MGI:2667252]	ENSMUSG00000042302	-0.418439	-1.33648	0.00810731	0.0421141
Ehd2	EH-domain containing 2 [Source:MGI Symbol;Acc:MGI:2154274]	ENSMUSG00000074364	-0.849492	-1.80187	2.80581e-05	0.00064313
Ehd4	EH-domain containing 4 [Source:MGI Symbol;Acc:MGI:1919619]	ENSMUSG00000027293	-0.860781	-1.81602	3.61568e-08	1.63058e-06
Eif2a	eukaryotic translation initiation factor 2A [Source:MGI Symbol;Acc:MGI:1098684]	ENSMUSG00000027810	-0.258361	-1.19612	0.00867535	0.0465286
Eif2ak4	eukaryotic translation initiation factor 2 alpha kinase 4 [Source:MGI Symbol;Acc:MGI:1353427]	ENSMUSG00000005102	-0.240062	-1.18104	0.0057829	0.0300014
Eif2s1	eukaryotic translation initiation factor 2, subunit 1 alpha [Source:MGI Symbol;Acc:MGI:95299]	ENSMUSG00000021116	0.356981	1.28074	0.000508848	0.0050971
Eif3f	eukaryotic translation initiation factor 3, subunit F [Source:MGI Symbol;Acc:MGI:1913335]	ENSMUSG00000031029	-0.318267	-1.24683	0.000810522	0.00818823
Eif3j1	eukaryotic translation initiation factor 3, subunit J1 [Source:MGI Symbol;Acc:MGI:1925905]	ENSMUSG00000027236	0.700243	1.62478	0.00283305	0.017381
Eif3j2	eukaryotic translation initiation factor 3, subunit J2 [Source:MGI Symbol;Acc:MGI:3704486]	ENSMUSG00000043424	-1.80575	-3.49612	3.9718e-06	7.98173e-05
Eif4a1	eukaryotic translation initiation factor 4A1 [Source:MGI Symbol;Acc:MGI:95303]	ENSMUSG00000059796	0.276221	1.21102	0.00493385	0.032565
Eif4a-ps4	eukaryotic translation initiation factor 4A, pseudogene 4 [Source:MGI Symbol;Acc:MGI:1195958]	ENSMUSG00000101188	0.408061	1.3269	0.00810607	0.0429294
Eif4b	eukaryotic translation initiation factor 4B [Source:MGI Symbol;Acc:MGI:95304]	ENSMUSG00000058655	-0.394153	-1.31417	0.000487605	0.00539417
Eif5	eukaryotic translation initiation factor 5 [Source:MGI Symbol;Acc:MGI:95309]	ENSMUSG00000021282	0.163839	1.12026	0.00336274	0.0247199
Elf3	E74-like factor 3 [Source:MGI Symbol;Acc:MGI:1101781]	ENSMUSG00000003051	1.90534	3.74597	6.48044e-05	0.000942534
Elf5	E74-like factor 5 [Source:MGI Symbol;Acc:MGI:1335079]	ENSMUSG00000027186	0.981118	1.97399	0.00386986	0.0222477
Elmod3	ELMO/CED-12 domain containing 3 [Source:MGI Symbol;Acc:MGI:2445168]	ENSMUSG00000056698	-0.335258	-1.2616	0.00438634	0.0243485
Elof1	ELF1 homolog, elongation factor 1 [Source:MGI Symbol;Acc:MGI:1913376]	ENSMUSG00000013822	0.382449	1.30355	0.000726735	0.00624338
Elovl2	elongation of very long chain fatty acids (FEN1/Elo2, SUR4/Elo3, yeast)-like 2 [Source:MGI Symbol;Acc:MGI:1858960]	ENSMUSG00000021364	-0.962581	-1.94879	0.00197331	0.0135948
Elovl5	ELOVL family member 5, elongation of long chain fatty acids (yeast) [Source:MGI Symbol;Acc:MGI:1916051]	ENSMUSG00000032349	0.718288	1.64523	2.22474e-06	6.28796e-05
Elovl6	ELOVL family member 6, elongation of long chain fatty acids (yeast) [Source:MGI Symbol;Acc:MGI:2156528]	ENSMUSG00000041220	0.652357	1.57173	7.59574e-06	0.000168981
Emb	embigin [Source:MGI Symbol;Acc:MGI:95321]	ENSMUSG00000021728	-1.41163	-2.66038	1.12029e-23	8.46074e-21
Emcn	endomucin [Source:MGI Symbol;Acc:MGI:1891716]	ENSMUSG00000054690	-0.894311	-1.85872	1.54022e-09	1.07627e-07
Eme1	essential meiotic structure-specific endonuclease 1 [Source:MGI Symbol;Acc:MGI:3576783]	ENSMUSG00000039055	0.818858	1.76401	0.00157628	0.0110526
Emg1	EMG1 N1-specific pseudouridine methyltransferase [Source:MGI Symbol;Acc:MGI:1315195]	ENSMUSG00000004268	0.382086	1.30322	4.52891e-07	1.40616e-05
Eml5	echinoderm microtubule associated protein like 5 [Source:MGI Symbol;Acc:MGI:2442513]	ENSMUSG00000051166	0.581877	1.4968	0.00589995	0.031738
Emp1	epithelial membrane protein 1 [Source:MGI Symbol;Acc:MGI:107941]	ENSMUSG00000030208	-0.54165	-1.45564	0.0014899	0.0127919
Eng	endoglin [Source:MGI Symbol;Acc:MGI:95392]	ENSMUSG00000026814	-0.637875	-1.55604	0.000740635	0.00709795
Enkd1	enkurin domain containing 1 [Source:MGI Symbol;Acc:MGI:2142593]	ENSMUSG00000013155	0.354184	1.27826	0.00345199	0.0202786
Enkur	enkurin, TRPC channel interacting protein [Source:MGI Symbol;Acc:MGI:1918483]	ENSMUSG00000026679	-0.685496	-1.60826	0.000803572	0.00654477
Eno1	enolase 1, alpha non-neuron [Source:MGI Symbol;Acc:MGI:95393]	ENSMUSG00000063524	0.95315	1.9361	3.63272e-05	0.000614907
Eno1b	enolase 1B, retrotransposed [Source:MGI Symbol;Acc:MGI:3648653]	ENSMUSG00000059040	-4.39502	-21.0394	1.54847e-09	1.03734e-07
Enoph1	enolase-phosphatase 1 [Source:MGI Symbol;Acc:MGI:1915120]	ENSMUSG00000029326	0.496996	1.41127	0.000208709	0.0022206
Enpep	glutamyl aminopeptidase [Source:MGI Symbol;Acc:MGI:106645]	ENSMUSG00000028024	-0.437405	-1.35417	0.00677337	0.0311401
Enpp4	ectonucleotide pyrophosphatase/phosphodiesterase 4 [Source:MGI Symbol;Acc:MGI:2682634]	ENSMUSG00000023961	0.289162	1.22193	0.00766409	0.0408625
Entpd1	ectonucleoside triphosphate diphosphohydrolase 1 [Source:MGI Symbol;Acc:MGI:102805]	ENSMUSG00000048120	-0.49754	-1.4118	0.000458315	0.00451143
Entpd2	ectonucleoside triphosphate diphosphohydrolase 2 [Source:MGI Symbol;Acc:MGI:1096863]	ENSMUSG00000015085	-0.899942	-1.86599	0.000453545	0.00434701
Entpd3	ectonucleoside triphosphate diphosphohydrolase 3 [Source:MGI Symbol;Acc:MGI:1321386]	ENSMUSG00000041608	1.53589	2.89968	2.91353e-12	2.88268e-10
Entpd8	ectonucleoside triphosphate diphosphohydrolase 8 [Source:MGI Symbol;Acc:MGI:1919340]	ENSMUSG00000036813	5.6603	50.5733	9.21652e-10	5.53872e-08
Eogt	EGF domain-specific O-linked N-acetylglucosamine (GlcNAc) transferase [Source:MGI Symbol;Acc:MGI:2141669]	ENSMUSG00000035245	-0.523995	-1.43793	0.000139216	0.00175319
Ep400	E1A binding protein p400 [Source:MGI Symbol;Acc:MGI:1276124]	ENSMUSG00000029505	-0.261037	-1.19834	0.00357941	0.0255378
Epas1	endothelial PAS domain protein 1 [Source:MGI Symbol;Acc:MGI:109169]	ENSMUSG00000024140	-0.730084	-1.65874	0.000745482	0.00758452
Epb41l2	erythrocyte membrane protein band 4.1 like 2 [Source:MGI Symbol;Acc:MGI:103009]	ENSMUSG00000019978	-0.299348	-1.23059	0.0007323	0.00702398
Epb41l3	erythrocyte membrane protein band 4.1 like 3 [Source:MGI Symbol;Acc:MGI:103008]	ENSMUSG00000024044	-0.589401	-1.50462	0.00729344	0.0383591
Epb41l4a	erythrocyte membrane protein band 4.1 like 4a [Source:MGI Symbol;Acc:MGI:103007]	ENSMUSG00000024376	0.797064	1.73756	2.65875e-06	5.40638e-05
Epb41l4b	erythrocyte membrane protein band 4.1 like 4b [Source:MGI Symbol;Acc:MGI:1859149]	ENSMUSG00000028434	0.76876	1.7038	8.81065e-05	0.0010087
Epb41l5	erythrocyte membrane protein band 4.1 like 5 [Source:MGI Symbol;Acc:MGI:103006]	ENSMUSG00000026383	0.629203	1.54671	1.02058e-05	0.000188321
Epcam	epithelial cell adhesion molecule [Source:MGI Symbol;Acc:MGI:106653]	ENSMUSG00000045394	1.19615	2.29128	0.00026364	0.00337188
Epdr1	ependymin related protein 1 (zebrafish) [Source:MGI Symbol;Acc:MGI:2145369]	ENSMUSG00000002808	-0.710892	-1.63682	3.57247e-06	8.27802e-05
Epha6	Eph receptor A6 [Source:MGI Symbol;Acc:MGI:108034]	ENSMUSG00000055540	3.36883	10.3304	9.15255e-09	4.20096e-07
Ephb1	Eph receptor B1 [Source:MGI Symbol;Acc:MGI:1096337]	ENSMUSG00000032537	-1.22731	-2.34131	6.29599e-07	1.9347e-05
Ephb3	Eph receptor B3 [Source:MGI Symbol;Acc:MGI:104770]	ENSMUSG00000005958	0.445337	1.36163	0.00500523	0.0251519
Ephx1	epoxide hydrolase 1, microsomal [Source:MGI Symbol;Acc:MGI:95405]	ENSMUSG00000038776	0.478996	1.39377	0.00871573	0.0409146
Ephx2	epoxide hydrolase 2, cytoplasmic [Source:MGI Symbol;Acc:MGI:99500]	ENSMUSG00000022040	-0.552965	-1.4671	0.00607773	0.0309463
Ephx3	epoxide hydrolase 3 [Source:MGI Symbol;Acc:MGI:1919182]	ENSMUSG00000037577	-1.77897	-3.43181	5.29211e-08	2.02598e-06
Epm2a	epilepsy, progressive myoclonic epilepsy, type 2 gene alpha [Source:MGI Symbol;Acc:MGI:1341085]	ENSMUSG00000055493	-0.555159	-1.46933	8.48221e-06	0.000154561
Epn2	epsin 2 [Source:MGI Symbol;Acc:MGI:1333766]	ENSMUSG00000001036	-0.198294	-1.14734	0.00960624	0.0476946
Epn3	epsin 3 [Source:MGI Symbol;Acc:MGI:1919139]	ENSMUSG00000010080	1.32625	2.5075	6.85332e-13	8.80361e-11
Eps8	epidermal growth factor receptor pathway substrate 8 [Source:MGI Symbol;Acc:MGI:104684]	ENSMUSG00000015766	0.699816	1.6243	0.00855427	0.0440038
Eps8l2	EPS8-like 2 [Source:MGI Symbol;Acc:MGI:2138828]	ENSMUSG00000025504	1.7946	3.46918	1.09485e-24	8.56078e-22
Epsti1	epithelial stromal interaction 1 (breast) [Source:MGI Symbol;Acc:MGI:1915168]	ENSMUSG00000022014	1.91881	3.78111	5.05149e-08	1.76146e-06
Erbb2	erb-b2 receptor tyrosine kinase 2 [Source:MGI Symbol;Acc:MGI:95410]	ENSMUSG00000062312	0.607039	1.52313	0.000377338	0.00388107
Erbb3	erb-b2 receptor tyrosine kinase 3 [Source:MGI Symbol;Acc:MGI:95411]	ENSMUSG00000018166	1.06388	2.09055	2.41992e-07	8.98786e-06
Erbb4	erb-b2 receptor tyrosine kinase 4 [Source:MGI Symbol;Acc:MGI:104771]	ENSMUSG00000062209	4.47894	22.2995	9.79828e-09	6.03101e-07
Erc1	ELKS/RAB6-interacting/CAST family member 1 [Source:MGI Symbol;Acc:MGI:2151013]	ENSMUSG00000030172	-0.600731	-1.51649	0.000417095	0.00429114
Erc2	ELKS/RAB6-interacting/CAST family member 2 [Source:MGI Symbol;Acc:MGI:1098749]	ENSMUSG00000040640	-0.93277	-1.90894	0.000370006	0.00395526
Ercc2	excision repair cross-complementing rodent repair deficiency, complementation group 2 [Source:MGI Symbol;Acc:MGI:95413]	ENSMUSG00000030400	0.362074	1.28527	0.0109775	0.0454337
Ercc6l	excision repair cross-complementing rodent repair deficiency complementation group 6 like [Source:MGI Symbol;Acc:MGI:2654144]	ENSMUSG00000051220	0.714928	1.6414	0.00711569	0.0347931
Ercc8	excision repaiross-complementing rodent repair deficiency, complementation group 8 [Source:MGI Symbol;Acc:MGI:1919241]	ENSMUSG00000021694	0.281952	1.21584	0.00929198	0.0421141
Ereg	epiregulin [Source:MGI Symbol;Acc:MGI:107508]	ENSMUSG00000029377	-2.77571	-6.84812	4.98378e-05	0.00155155
Erg	avian erythroblastosis virus E-26 (v-ets) oncogene related [Source:MGI Symbol;Acc:MGI:95415]	ENSMUSG00000040732	-0.862726	-1.81847	3.47741e-10	2.49404e-08
Ergic2	ERGIC and golgi 2 [Source:MGI Symbol;Acc:MGI:1914706]	ENSMUSG00000030304	0.359785	1.28323	0.000131524	0.00164886
Ergic3	ERGIC and golgi 3 [Source:MGI Symbol;Acc:MGI:1913616]	ENSMUSG00000005881	-0.20514	-1.1528	0.0088769	0.0444084
Erh	enhancer of rudimentary homolog (Drosophila) [Source:MGI Symbol;Acc:MGI:108089]	ENSMUSG00000021131	0.596874	1.51244	5.58033e-08	1.93983e-06
Ero1lb	ERO1-like beta (S. cerevisiae) [Source:MGI Symbol;Acc:MGI:1914725]	ENSMUSG00000057069	0.678029	1.59995	0.00181045	0.0127651
Erp29	endoplasmic reticulum protein 29 [Source:MGI Symbol;Acc:MGI:1914647]	ENSMUSG00000029616	0.224464	1.16834	0.00842227	0.0456627
Esam	endothelial cell-specific adhesion molecule [Source:MGI Symbol;Acc:MGI:1916774]	ENSMUSG00000001946	-0.926833	-1.9011	5.08399e-09	2.94877e-07
Esp8	exocrine gland secreted peptide 8 [Source:MGI Symbol;Acc:MGI:4937129]	ENSMUSG00000090747	3.03678	8.20659	1.58983e-06	3.82828e-05
Esr2	estrogen receptor 2 (beta) [Source:MGI Symbol;Acc:MGI:109392]	ENSMUSG00000021055	3.40909	10.6228	8.11692e-13	1.0407e-10
Esyt1	extended synaptotagmin-like protein 1 [Source:MGI Symbol;Acc:MGI:1344426]	ENSMUSG00000025366	-0.447435	-1.36361	0.000700714	0.00645071
Ets1	E26 avian leukemia oncogene 1, 5' domain [Source:MGI Symbol;Acc:MGI:95455]	ENSMUSG00000032035	-0.336662	-1.26283	7.88581e-05	0.00108706
Etv1	ets variant 1 [Source:MGI Symbol;Acc:MGI:99254]	ENSMUSG00000004151	-0.62097	-1.53791	1.79941e-08	8.16311e-07
Eva1c	eva-1 homolog C (C. elegans) [Source:MGI Symbol;Acc:MGI:1918217]	ENSMUSG00000039903	-0.616134	-1.53276	0.00128148	0.00912797
Evl	Ena-vasodilator stimulated phosphoprotein [Source:MGI Symbol;Acc:MGI:1194884]	ENSMUSG00000021262	-0.356529	-1.28034	0.00473386	0.0281428
Evpl	envoplakin [Source:MGI Symbol;Acc:MGI:107507]	ENSMUSG00000034282	1.31034	2.48	2.62599e-06	5.75503e-05
Exd1	exonuclease 3'-5' domain containing 1 [Source:MGI Symbol;Acc:MGI:3045306]	ENSMUSG00000048647	-1.12295	-2.17792	4.72429e-05	0.000679829
Exo1	exonuclease 1 [Source:MGI Symbol;Acc:MGI:1349427]	ENSMUSG00000039748	1.03602	2.05056	4.63396e-05	0.000644852
Exo5	exonuclease 5 [Source:MGI Symbol;Acc:MGI:1920422]	ENSMUSG00000028629	0.257814	1.19567	0.00138836	0.00989517
Exoc3l	exocyst complex component 3-like [Source:MGI Symbol;Acc:MGI:3041195]	ENSMUSG00000043251	-0.92199	-1.89473	8.69507e-06	0.000158276
Exoc3l4	exocyst complex component 3-like 4 [Source:MGI Symbol;Acc:MGI:1921363]	ENSMUSG00000021280	0.891013	1.85448	0.00423597	0.0233202
Exoc6b	exocyst complex component 6B [Source:MGI Symbol;Acc:MGI:1923164]	ENSMUSG00000033769	-0.418303	-1.33635	0.000894804	0.00764519
Exoc7	exocyst complex component 7 [Source:MGI Symbol;Acc:MGI:1859270]	ENSMUSG00000020792	-0.176322	-1.13	0.00572598	0.0301451
Exosc1	exosome component 1 [Source:MGI Symbol;Acc:MGI:1913833]	ENSMUSG00000034321	0.230379	1.17314	0.00805995	0.0385727
Exosc8	exosome component 8 [Source:MGI Symbol;Acc:MGI:1916889]	ENSMUSG00000027752	0.303465	1.23411	0.000208287	0.00233313
Exosc9	exosome component 9 [Source:MGI Symbol;Acc:MGI:1355319]	ENSMUSG00000027714	0.42701	1.34444	0.000662223	0.00582087
Extl2	exostoses (multiple)-like 2 [Source:MGI Symbol;Acc:MGI:1889574]	ENSMUSG00000027963	-0.27108	-1.20671	0.00977511	0.0416825
Extl3	exostoses (multiple)-like 3 [Source:MGI Symbol;Acc:MGI:1860765]	ENSMUSG00000021978	-0.32606	-1.25358	0.000183611	0.00254625
Ezh2	enhancer of zeste 2 polycomb repressive complex 2 subunit [Source:MGI Symbol;Acc:MGI:107940]	ENSMUSG00000029687	0.527223	1.44115	0.000466548	0.00463589
Ezr	ezrin [Source:MGI Symbol;Acc:MGI:98931]	ENSMUSG00000052397	0.622933	1.54	3.54946e-09	2.48212e-07
F2rl2	coagulation factor II (thrombin) receptor-like 2 [Source:MGI Symbol;Acc:MGI:1298208]	ENSMUSG00000021675	1.34307	2.5369	0.000602216	0.00533818
F3	coagulation factor III [Source:MGI Symbol;Acc:MGI:88381]	ENSMUSG00000028128	-0.386613	-1.30732	0.00699412	0.0377515
F8	coagulation factor VIII [Source:MGI Symbol;Acc:MGI:88383]	ENSMUSG00000031196	-1.08651	-2.12359	2.39585e-08	1.01653e-06
F830016B08Rik	RIKEN cDNA F830016B08 gene [Source:MGI Symbol;Acc:MGI:3588218]	ENSMUSG00000090942	-1.63041	-3.096	0.00689342	0.0334378
Faah	fatty acid amide hydrolase [Source:MGI Symbol;Acc:MGI:109609]	ENSMUSG00000034171	0.69991	1.6244	0.00154067	0.0101007
Fabp5	fatty acid binding protein 5, epidermal [Source:MGI Symbol;Acc:MGI:101790]	ENSMUSG00000027533	0.639322	1.5576	0.00725732	0.0353359
Fabp6	fatty acid binding protein 6, ileal (gastrotropin) [Source:MGI Symbol;Acc:MGI:96565]	ENSMUSG00000020405	6.34558	81.3222	4.50249e-06	0.000215045
Fads2	fatty acid desaturase 2 [Source:MGI Symbol;Acc:MGI:1930079]	ENSMUSG00000024665	-0.669758	-1.59081	2.28038e-06	5.96837e-05
Fads3	fatty acid desaturase 3 [Source:MGI Symbol;Acc:MGI:1928740]	ENSMUSG00000024664	-0.328635	-1.25582	0.0109401	0.0492167
Fah	fumarylacetoacetate hydrolase [Source:MGI Symbol;Acc:MGI:95482]	ENSMUSG00000030630	-0.929971	-1.90524	0.000910094	0.00715668
Fam101b	family with sequence similarity 101, member B [Source:MGI Symbol;Acc:MGI:1923816]	ENSMUSG00000020846	-0.708205	-1.63377	3.76112e-08	1.6772e-06
Fam102b	family with sequence similarity 102, member B [Source:MGI Symbol;Acc:MGI:3036259]	ENSMUSG00000040339	-0.412659	-1.33114	0.00248941	0.0196626
Fam105a	family with sequence similarity 105, member A [Source:MGI Symbol;Acc:MGI:2687281]	ENSMUSG00000056069	0.606081	1.52212	0.00187244	0.0130978
Fam107a	family with sequence similarity 107, member A [Source:MGI Symbol;Acc:MGI:3041256]	ENSMUSG00000021750	-1.72404	-3.30361	0.000165937	0.00180136
Fam110c	family with sequence similarity 110, member C [Source:MGI Symbol;Acc:MGI:1918813]	ENSMUSG00000036136	1.06277	2.08894	4.47977e-08	1.77879e-06
Fam114a1	family with sequence similarity 114, member A1 [Source:MGI Symbol;Acc:MGI:1915553]	ENSMUSG00000029185	0.295647	1.22744	0.00383961	0.0246119
Fam117b	family with sequence similarity 117, member B [Source:MGI Symbol;Acc:MGI:1920000]	ENSMUSG00000041040	-0.329385	-1.25648	3.15982e-06	7.89118e-05
Fam118a	family with sequence similarity 118, member A [Source:MGI Symbol;Acc:MGI:1920475]	ENSMUSG00000022434	-0.258545	-1.19627	5.33218e-05	0.000670835
Fam120c	family with sequence similarity 120, member C [Source:MGI Symbol;Acc:MGI:2387687]	ENSMUSG00000025262	-0.344236	-1.26948	0.00472979	0.0233635
Fam124a	family with sequence similarity 124, member A [Source:MGI Symbol;Acc:MGI:3645930]	ENSMUSG00000035184	0.572684	1.48729	0.00431888	0.0239061
Fam129a	family with sequence similarity 129, member A [Source:MGI Symbol;Acc:MGI:2137237]	ENSMUSG00000026483	-0.424965	-1.34254	0.000134797	0.00170601
Fam129c	family with sequence similarity 129, member C [Source:MGI Symbol;Acc:MGI:3686743]	ENSMUSG00000043243	-0.856976	-1.81124	3.80505e-07	1.09506e-05
Fam131c	family with sequence similarity 131, member C [Source:MGI Symbol;Acc:MGI:2685539]	ENSMUSG00000006218	2.36532	5.15267	8.03091e-09	4.07316e-07
Fam132b	family with sequence similarity 132, member B [Source:MGI Symbol;Acc:MGI:3606476]	ENSMUSG00000047443	1.98573	3.96064	0.000400783	0.00392295
Fam134b	family with sequence similarity 134, member B [Source:MGI Symbol;Acc:MGI:1913520]	ENSMUSG00000022270	-0.676532	-1.59829	0.00169589	0.0118445
Fam135b	family with sequence similarity 135, member B [Source:MGI Symbol;Acc:MGI:1917613]	ENSMUSG00000036800	-2.18587	-4.55002	5.59678e-05	0.00170878
Fam136a	family with sequence similarity 136, member A [Source:MGI Symbol;Acc:MGI:1913738]	ENSMUSG00000057497	0.432832	1.34988	5.0502e-05	0.000633945
Fam13a	family with sequence similarity 13, member A [Source:MGI Symbol;Acc:MGI:1889842]	ENSMUSG00000037709	-0.756432	-1.68931	0.00440783	0.0228837
Fam13c	family with sequence similarity 13, member C [Source:MGI Symbol;Acc:MGI:1918971]	ENSMUSG00000043259	-0.867577	-1.8246	2.19052e-19	9.13757e-17
Fam155a	family with sequence similarity 155, member A [Source:MGI Symbol;Acc:MGI:2142765]	ENSMUSG00000079157	-0.933969	-1.91053	0.0050533	0.0264502
Fam167b	family with sequence similarity 167, member B [Source:MGI Symbol;Acc:MGI:2668032]	ENSMUSG00000050493	-1.23918	-2.36065	7.76211e-08	2.78845e-06
Fam168a	family with sequence similarity 168, member A [Source:MGI Symbol;Acc:MGI:2442372]	ENSMUSG00000029461	-0.344668	-1.26986	0.000387399	0.00426743
Fam181b	family with sequence similarity 181, member B [Source:MGI Symbol;Acc:MGI:1930951]	ENSMUSG00000051515	-1.92089	-3.78655	1.08318e-07	3.81663e-06
Fam188b	family with sequence similarity 188, member B [Source:MGI Symbol;Acc:MGI:3583959]	ENSMUSG00000038022	-0.700886	-1.6255	0.00169038	0.0115765
Fam189a1	family with sequence similarity 189, member A1 [Source:MGI Symbol;Acc:MGI:1917888]	ENSMUSG00000030518	-2.01236	-4.03441	0.00999136	0.0442363
Fam198a	family with sequence similarity 198, member A [Source:MGI Symbol;Acc:MGI:3041196]	ENSMUSG00000038233	-1.28445	-2.43589	1.8829e-05	0.000302605
Fam198b	family with sequence similarity 198, member B [Source:MGI Symbol;Acc:MGI:1915909]	ENSMUSG00000027955	-0.801434	-1.74283	1.41753e-06	3.74901e-05
Fam19a3	family with sequence similarity 19, member A3 [Source:MGI Symbol;Acc:MGI:3046463]	ENSMUSG00000055865	1.47763	2.7849	1.68779e-07	6.61326e-06
Fam212a	family with sequence similarity 212, member A [Source:MGI Symbol;Acc:MGI:1915426]	ENSMUSG00000042106	-0.383551	-1.30455	0.00558248	0.0291681
Fam213a	family with sequence similarity 213, member A [Source:MGI Symbol;Acc:MGI:1917814]	ENSMUSG00000021792	1.83392	3.56504	3.84146e-06	8.78157e-05
Fam222a	family with sequence similarity 222, member A [Source:MGI Symbol;Acc:MGI:3605543]	ENSMUSG00000041930	-0.721853	-1.6493	0.000219192	0.00271882
Fam222b	family with sequence similarity 222, member B [Source:MGI Symbol;Acc:MGI:2384939]	ENSMUSG00000037750	-0.348856	-1.27355	0.00104248	0.00793737
Fam229b	family with sequence similarity 229, member B [Source:MGI Symbol;Acc:MGI:1913587]	ENSMUSG00000051736	-0.672908	-1.59428	0.00363197	0.0209351
Fam234b	family with sequence similarity 234, member B [Source:MGI Symbol;Acc:MGI:1921775]	ENSMUSG00000030207	-0.945431	-1.92576	7.93554e-05	0.00114146
Fam26e	family with sequence similarity 26, member E [Source:MGI Symbol;Acc:MGI:2143897]	ENSMUSG00000049872	-0.498287	-1.41254	0.00011349	0.00136295
Fam26f	family with sequence similarity 26, member F [Source:MGI Symbol;Acc:MGI:2443082]	ENSMUSG00000046031	1.33439	2.52169	4.47651e-05	0.000596055
Fam3a	family with sequence similarity 3, member A [Source:MGI Symbol;Acc:MGI:1913544]	ENSMUSG00000031399	-0.163255	-1.11981	0.00744851	0.0360243
Fam3c	family with sequence similarity 3, member C [Source:MGI Symbol;Acc:MGI:107892]	ENSMUSG00000029672	-0.290984	-1.22347	0.00785425	0.0412137
Fam43a	family with sequence similarity 43, member A [Source:MGI Symbol;Acc:MGI:2676309]	ENSMUSG00000046546	-0.905329	-1.87297	0.000344717	0.00307701
Fam46b	family with sequence similarity 46, member B [Source:MGI Symbol;Acc:MGI:2140500]	ENSMUSG00000046694	1.99114	3.97551	5.81122e-27	6.43246e-24
Fam46c	family with sequence similarity 46, member C [Source:MGI Symbol;Acc:MGI:1921895]	ENSMUSG00000044468	-0.838943	-1.78874	0.00147536	0.00960081
Fam57a	family with sequence similarity 57, member A [Source:MGI Symbol;Acc:MGI:2151840]	ENSMUSG00000069808	-0.510512	-1.42456	0.00031304	0.00308245
Fam57b	family with sequence similarity 57, member B [Source:MGI Symbol;Acc:MGI:1916202]	ENSMUSG00000058966	-1.32958	-2.51329	4.52168e-06	9.5862e-05
Fam63a	family with sequence similarity 63, member A [Source:MGI Symbol;Acc:MGI:1922257]	ENSMUSG00000038712	-0.223483	-1.16755	0.00132863	0.00997052
Fam63b	family with sequence similarity 63, member B [Source:MGI Symbol;Acc:MGI:2443086]	ENSMUSG00000042444	-0.283716	-1.21733	0.000304637	0.00333562
Fam65a	family with sequence similarity 65, member A [Source:MGI Symbol;Acc:MGI:1922937]	ENSMUSG00000038604	-0.440036	-1.35664	4.00792e-05	0.000618825
Fam83a	family with sequence similarity 83, member A [Source:MGI Symbol;Acc:MGI:2447773]	ENSMUSG00000051225	-4.51314	-22.8344	1.24832e-26	1.39798e-23
Fam83b	family with sequence similarity 83, member B [Source:MGI Symbol;Acc:MGI:2685362]	ENSMUSG00000032358	1.34239	2.53572	0.00493526	0.026684
Fam83g	family with sequence similarity 83, member G [Source:MGI Symbol;Acc:MGI:1916890]	ENSMUSG00000042377	1.09745	2.13976	2.90978e-10	2.17242e-08
Fam83h	family with sequence similarity 83, member H [Source:MGI Symbol;Acc:MGI:2145900]	ENSMUSG00000046761	0.773687	1.70963	9.59806e-06	0.000181117
Fam84a	family with sequence similarity 84, member A [Source:MGI Symbol;Acc:MGI:2145011]	ENSMUSG00000020607	1.16002	2.2346	2.46712e-07	8.15723e-06
Fam96a	family with sequence similarity 96, member A [Source:MGI Symbol;Acc:MGI:1915500]	ENSMUSG00000032381	0.562973	1.47731	1.86183e-05	0.000358264
Fam98c	family with sequence similarity 98, member C [Source:MGI Symbol;Acc:MGI:1921083]	ENSMUSG00000030590	0.386016	1.30678	2.62346e-05	0.000399748
Fanca	Fanconi anemia, complementation group A [Source:MGI Symbol;Acc:MGI:1341823]	ENSMUSG00000032815	1.08134	2.11601	3.06071e-05	0.000461005
Fancd2	Fanconi anemia, complementation group D2 [Source:MGI Symbol;Acc:MGI:2448480]	ENSMUSG00000034023	0.528174	1.4421	0.00494707	0.0277614
Fap	fibroblast activation protein [Source:MGI Symbol;Acc:MGI:109608]	ENSMUSG00000000392	-0.520195	-1.43415	0.00975986	0.0434847
Far2os1	fatty acyl CoA reductase 2, opposite strand 1 [Source:MGI Symbol;Acc:MGI:4415003]	ENSMUSG00000089948	-1.43767	-2.70883	0.00103517	0.00794483
Far2os2	fatty acyl CoA reductase 2, opposite strand 2 [Source:MGI Symbol;Acc:MGI:1925091]	ENSMUSG00000086777	-1.3446	-2.5396	0.00249906	0.0182906
Farp1	FERM, RhoGEF (Arhgef) and pleckstrin domain protein 1 (chondrocyte-derived) [Source:MGI Symbol;Acc:MGI:2446173]	ENSMUSG00000025555	0.540651	1.45463	0.00282184	0.0199809
Fat4	FAT atypical cadherin 4 [Source:MGI Symbol;Acc:MGI:3045256]	ENSMUSG00000046743	-0.885245	-1.84708	0.00032388	0.00331503
Faxc	failed axon connections homolog [Source:MGI Symbol;Acc:MGI:1923382]	ENSMUSG00000028246	-0.349347	-1.27398	0.0109722	0.0483974
Fblim1	filamin binding LIM protein 1 [Source:MGI Symbol;Acc:MGI:1921452]	ENSMUSG00000006219	-0.517613	-1.43158	0.00108415	0.00947843
Fbln5	fibulin 5 [Source:MGI Symbol;Acc:MGI:1346091]	ENSMUSG00000021186	-0.729608	-1.65819	1.61858e-08	8.194e-07
Fbln7	fibulin 7 [Source:MGI Symbol;Acc:MGI:1917620]	ENSMUSG00000027386	-1.35399	-2.55619	6.98772e-15	1.35024e-12
Fbn1	fibrillin 1 [Source:MGI Symbol;Acc:MGI:95489]	ENSMUSG00000027204	-0.807985	-1.75076	1.7066e-06	5.00879e-05
Fbp1	fructose bisphosphatase 1 [Source:MGI Symbol;Acc:MGI:95492]	ENSMUSG00000069805	-3.00297	-8.01647	0.000429364	0.00865495
Fbp2	fructose bisphosphatase 2 [Source:MGI Symbol;Acc:MGI:95491]	ENSMUSG00000021456	-3.61213	-12.2281	1.44751e-08	6.95213e-07
Fbxo10	F-box protein 10 [Source:MGI Symbol;Acc:MGI:2686937]	ENSMUSG00000048232	-0.81185	-1.75546	2.9176e-11	2.218e-09
Fbxo18	F-box protein 18 [Source:MGI Symbol;Acc:MGI:1354699]	ENSMUSG00000058594	-0.307525	-1.23758	9.43496e-08	3.74951e-06
Fbxo24	F-box protein 24 [Source:MGI Symbol;Acc:MGI:1918426]	ENSMUSG00000089984	1.19035	2.28209	0.00822823	0.0450804
Fbxo34	F-box protein 34 [Source:MGI Symbol;Acc:MGI:1926188]	ENSMUSG00000037536	0.447999	1.36415	0.00140693	0.0103212
Fbxo36	F-box protein 36 [Source:MGI Symbol;Acc:MGI:1289192]	ENSMUSG00000073633	-0.464334	-1.37968	0.00229212	0.0153329
Fbxo44	F-box protein 44 [Source:MGI Symbol;Acc:MGI:1354744]	ENSMUSG00000029001	1.36172	2.56991	0.0015476	0.0108891
Fbxo6	F-box protein 6 [Source:MGI Symbol;Acc:MGI:1354743]	ENSMUSG00000055401	-0.436613	-1.35342	0.00922761	0.0426179
Fbxw17	F-box and WD-40 domain protein 17 [Source:MGI Symbol;Acc:MGI:1923584]	ENSMUSG00000037816	0.340024	1.26578	0.000488436	0.0041211
Fbxw26	F-box and WD-40 domain protein 26 [Source:MGI Symbol;Acc:MGI:3646662]	ENSMUSG00000059547	-4.47901	-22.3006	1.41966e-05	0.000558779
Fcf1	FCF1 rRNA processing protein [Source:MGI Symbol;Acc:MGI:1920986]	ENSMUSG00000021243	0.352029	1.27635	0.000305836	0.00283531
Fcgbp	Fc fragment of IgG binding protein [Source:MGI Symbol;Acc:MGI:2444336]	ENSMUSG00000047730	1.98836	3.96786	4.56246e-08	2.26466e-06
Fcgr2b	Fc receptor, IgG, low affinity IIb [Source:MGI Symbol;Acc:MGI:95499]	ENSMUSG00000026656	0.940981	1.91983	0.00689982	0.0342577
Fcgr3	Fc receptor, IgG, low affinity III [Source:MGI Symbol;Acc:MGI:95500]	ENSMUSG00000059498	1.39778	2.63496	0.000230168	0.00242437
Fcgr4	Fc receptor, IgG, low affinity IV [Source:MGI Symbol;Acc:MGI:2179523]	ENSMUSG00000059089	1.94274	3.84435	2.60114e-05	0.000403268
Fcgrt	Fc receptor, IgG, alpha chain transporter [Source:MGI Symbol;Acc:MGI:103017]	ENSMUSG00000003420	-0.524731	-1.43867	0.000111559	0.00144806
Fcho1	FCH domain only 1 [Source:MGI Symbol;Acc:MGI:1921265]	ENSMUSG00000070000	0.663841	1.58429	0.00256888	0.0159803
Fcrl5	Fc receptor-like 5 [Source:MGI Symbol;Acc:MGI:3053558]	ENSMUSG00000048031	-2.648	-6.26799	0.000928061	0.0172861
Fcrls	Fc receptor-like S, scavenger receptor [Source:MGI Symbol;Acc:MGI:1933397]	ENSMUSG00000015852	-0.864977	-1.82131	0.00784366	0.0377187
Fdft1	farnesyl diphosphate farnesyl transferase 1 [Source:MGI Symbol;Acc:MGI:102706]	ENSMUSG00000021273	1.01161	2.01616	5.63192e-09	2.70415e-07
Fdps	farnesyl diphosphate synthetase [Source:MGI Symbol;Acc:MGI:104888]	ENSMUSG00000059743	1.54979	2.92775	2.55062e-09	1.40348e-07
Fem1c	fem-1 homolog c (C.elegans) [Source:MGI Symbol;Acc:MGI:2444737]	ENSMUSG00000033319	-0.343349	-1.2687	2.80688e-05	0.00050325
Fen1	flap structure specific endonuclease 1 [Source:MGI Symbol;Acc:MGI:102779]	ENSMUSG00000024742	0.666635	1.58737	0.0031068	0.0168315
Fendrr	Foxf1 adjacent non-coding developmental regulatory RNA [Source:MGI Symbol;Acc:MGI:1916040]	ENSMUSG00000097336	-0.959303	-1.94437	0.000145421	0.00165548
Fer1l4	fer-1-like 4 (C. elegans) [Source:MGI Symbol;Acc:MGI:1921812]	ENSMUSG00000013338	5.67391	51.0524	1.92106e-35	1.6913e-31
Fermt1	fermitin family member 1 [Source:MGI Symbol;Acc:MGI:2443583]	ENSMUSG00000027356	1.18328	2.27093	3.6287e-08	1.63276e-06
Fermt3	fermitin family member 3 [Source:MGI Symbol;Acc:MGI:2147790]	ENSMUSG00000024965	0.645654	1.56445	0.00336615	0.0206954
Ffar2	free fatty acid receptor 2 [Source:MGI Symbol;Acc:MGI:2441731]	ENSMUSG00000051314	1.85354	3.61385	3.84289e-05	0.000547013
Ffar4	free fatty acid receptor 4 [Source:MGI Symbol;Acc:MGI:2147577]	ENSMUSG00000054200	1.42016	2.67615	0.00286343	0.0203204
Fgd2	FYVE, RhoGEF and PH domain containing 2 [Source:MGI Symbol;Acc:MGI:1347084]	ENSMUSG00000024013	0.762325	1.69622	0.000365455	0.00353117
Fgd5	FYVE, RhoGEF and PH domain containing 5 [Source:MGI Symbol;Acc:MGI:2443369]	ENSMUSG00000034037	-1.01941	-2.02708	3.20226e-10	2.05913e-08
Fgf1	fibroblast growth factor 1 [Source:MGI Symbol;Acc:MGI:95515]	ENSMUSG00000036585	-0.861498	-1.81692	0.00455528	0.0261078
Fgf16	fibroblast growth factor 16 [Source:MGI Symbol;Acc:MGI:1931627]	ENSMUSG00000031230	4.31756	19.9395	1.2593e-14	2.36771e-12
Fgf18	fibroblast growth factor 18 [Source:MGI Symbol;Acc:MGI:1277980]	ENSMUSG00000057967	1.06069	2.08593	0.00713303	0.0350969
Fgf9	fibroblast growth factor 9 [Source:MGI Symbol;Acc:MGI:104723]	ENSMUSG00000021974	1.37038	2.58538	2.70231e-05	0.000421051
Fgfr1op	Fgfr1 oncogene partner [Source:MGI Symbol;Acc:MGI:1922546]	ENSMUSG00000069135	0.364019	1.28701	2.01603e-07	5.97412e-06
Fhl1	four and a half LIM domains 1 [Source:MGI Symbol;Acc:MGI:1298387]	ENSMUSG00000023092	-0.566257	-1.48068	0.000378374	0.00444754
Fibin	fin bud initiation factor homolog (zebrafish) [Source:MGI Symbol;Acc:MGI:1914856]	ENSMUSG00000074971	-0.817869	-1.7628	0.000602651	0.00513654
Figf	c-fos induced growth factor [Source:MGI Symbol;Acc:MGI:108037]	ENSMUSG00000031380	-1.43257	-2.69928	3.98017e-07	1.15861e-05
Fign	fidgetin [Source:MGI Symbol;Acc:MGI:1890647]	ENSMUSG00000075324	-1.14178	-2.20654	6.45005e-09	3.2911e-07
Fignl1	fidgetin-like 1 [Source:MGI Symbol;Acc:MGI:1890648]	ENSMUSG00000035455	0.828694	1.77608	4.23207e-05	0.000597878
Filip1	filamin A interacting protein 1 [Source:MGI Symbol;Acc:MGI:1917848]	ENSMUSG00000034898	-0.758124	-1.69129	2.05857e-07	7.80532e-06
Fkbp11	FK506 binding protein 11 [Source:MGI Symbol;Acc:MGI:1913370]	ENSMUSG00000003355	0.83841	1.78808	1.46921e-07	5.25506e-06
Fkbp1b	FK506 binding protein 1b [Source:MGI Symbol;Acc:MGI:1336205]	ENSMUSG00000020635	0.701676	1.62639	7.14903e-05	0.00108634
Fkbp3	FK506 binding protein 3 [Source:MGI Symbol;Acc:MGI:1353460]	ENSMUSG00000020949	0.334318	1.26078	0.00133771	0.0109069
Fkbp5	FK506 binding protein 5 [Source:MGI Symbol;Acc:MGI:104670]	ENSMUSG00000024222	-0.873088	-1.83158	0.000436411	0.00423321
Fkrp	fukutin related protein [Source:MGI Symbol;Acc:MGI:2447586]	ENSMUSG00000048920	-0.298593	-1.22994	0.0082048	0.0353359
Fli1	Friend leukemia integration 1 [Source:MGI Symbol;Acc:MGI:95554]	ENSMUSG00000016087	-0.651107	-1.57037	4.99199e-09	2.45362e-07
Flnb	filamin, beta [Source:MGI Symbol;Acc:MGI:2446089]	ENSMUSG00000025278	-0.524122	-1.43806	0.00227363	0.0215779
Flot1	flotillin 1 [Source:MGI Symbol;Acc:MGI:1100500]	ENSMUSG00000059714	-0.400546	-1.32001	7.23134e-05	0.000834425
Flt1	FMS-like tyrosine kinase 1 [Source:MGI Symbol;Acc:MGI:95558]	ENSMUSG00000029648	-0.658576	-1.57852	0.00143669	0.0112676
Fmnl1	formin-like 1 [Source:MGI Symbol;Acc:MGI:1888994]	ENSMUSG00000055805	0.657279	1.57711	0.00275164	0.0168328
Fmo2	flavin containing monooxygenase 2 [Source:MGI Symbol;Acc:MGI:1916776]	ENSMUSG00000040170	-1.34796	-2.54551	3.47668e-10	2.50189e-08
Fn1	fibronectin 1 [Source:MGI Symbol;Acc:MGI:95566]	ENSMUSG00000026193	-0.701698	-1.62642	2.47113e-06	6.97371e-05
Fn3krp	fructosamine 3 kinase related protein [Source:MGI Symbol;Acc:MGI:2679256]	ENSMUSG00000039253	-0.462971	-1.37838	0.000367635	0.00355528
Fndc1	fibronectin type III domain containing 1 [Source:MGI Symbol;Acc:MGI:1915905]	ENSMUSG00000071984	1.44202	2.71701	1.03969e-09	5.85509e-08
Folr1	folate receptor 1 (adult) [Source:MGI Symbol;Acc:MGI:95568]	ENSMUSG00000001827	0.994635	1.99258	0.0019265	0.0132883
Foxa2	forkhead box A2 [Source:MGI Symbol;Acc:MGI:1347476]	ENSMUSG00000037025	-1.13816	-2.20101	6.99048e-09	3.46728e-07
Foxa3	forkhead box A3 [Source:MGI Symbol;Acc:MGI:1347477]	ENSMUSG00000040891	3.56534	11.8379	0.000104985	0.00405244
Foxd2	forkhead box D2 [Source:MGI Symbol;Acc:MGI:1347471]	ENSMUSG00000055210	-1.30534	-2.47143	5.79077e-05	0.000793141
Foxd2os	forkhead box D2, opposite strand [Source:MGI Symbol;Acc:MGI:2444065]	ENSMUSG00000085399	-0.694398	-1.61821	0.0068323	0.0339764
Foxf1	forkhead box F1 [Source:MGI Symbol;Acc:MGI:1347470]	ENSMUSG00000042812	-1.26842	-2.40898	2.84157e-09	1.5964e-07
Foxi3	forkhead box I3 [Source:MGI Symbol;Acc:MGI:3511278]	ENSMUSG00000055874	3.97432	15.7177	5.02009e-05	0.00157098
Foxn3	forkhead box N3 [Source:MGI Symbol;Acc:MGI:1918625]	ENSMUSG00000033713	-0.395301	-1.31522	0.012552	0.0498989
Foxp1	forkhead box P1 [Source:MGI Symbol;Acc:MGI:1914004]	ENSMUSG00000030067	-0.490208	-1.40465	1.08183e-05	0.000220082
Fpr2	formyl peptide receptor 2 [Source:MGI Symbol;Acc:MGI:1278319]	ENSMUSG00000052270	1.98393	3.9557	0.00591596	0.029822
Frem1	Fras1 related extracellular matrix protein 1 [Source:MGI Symbol;Acc:MGI:2670972]	ENSMUSG00000059049	-0.765936	-1.70047	0.00428097	0.0237388
Frmd4a	FERM domain containing 4A [Source:MGI Symbol;Acc:MGI:1919850]	ENSMUSG00000026657	-0.580215	-1.49507	1.49211e-09	8.04164e-08
Frmd6	FERM domain containing 6 [Source:MGI Symbol;Acc:MGI:2442579]	ENSMUSG00000048285	-1.02838	-2.03973	2.74279e-08	1.31596e-06
Frs2	fibroblast growth factor receptor substrate 2 [Source:MGI Symbol;Acc:MGI:1100860]	ENSMUSG00000020170	-0.505093	-1.41921	4.04414e-07	1.38324e-05
Fry	FRY microtubule binding protein [Source:MGI Symbol;Acc:MGI:2443895]	ENSMUSG00000056602	-0.495075	-1.40939	0.00100265	0.00777771
Frzb	frizzled-related protein [Source:MGI Symbol;Acc:MGI:892032]	ENSMUSG00000027004	-0.499181	-1.41341	0.00593623	0.0303289
Fsbp	fibrinogen silencer binding protein [Source:MGI Symbol;Acc:MGI:5301008]	ENSMUSG00000094595	0.685626	1.6084	0.00891109	0.0405854
Fsip1	fibrous sheath-interacting protein 1 [Source:MGI Symbol;Acc:MGI:1918563]	ENSMUSG00000027344	-1.17718	-2.26134	0.00046145	0.00432275
Ftl1	ferritin light polypeptide 1 [Source:MGI Symbol;Acc:MGI:95589]	ENSMUSG00000050708	0.382136	1.30327	0.00624385	0.0384106
Fuca2	fucosidase, alpha-L- 2, plasma [Source:MGI Symbol;Acc:MGI:1914098]	ENSMUSG00000019810	1.00924	2.01285	0.000214947	0.00246523
Fuom	fucose mutarotase [Source:MGI Symbol;Acc:MGI:1916314]	ENSMUSG00000025466	1.44972	2.73154	3.79339e-16	9.14986e-14
Fut1	fucosyltransferase 1 [Source:MGI Symbol;Acc:MGI:109375]	ENSMUSG00000008461	2.4856	5.60068	1.06692e-06	2.739e-05
Fut2	fucosyltransferase 2 [Source:MGI Symbol;Acc:MGI:109374]	ENSMUSG00000055978	2.1685	4.49554	9.114e-12	7.54788e-10
Fut9	fucosyltransferase 9 [Source:MGI Symbol;Acc:MGI:1330859]	ENSMUSG00000055373	1.6301	3.09535	0.000181423	0.00181742
Fxyd1	FXYD domain-containing ion transport regulator 1 [Source:MGI Symbol;Acc:MGI:1889273]	ENSMUSG00000036570	-0.724541	-1.65238	1.80827e-06	4.12703e-05
Fxyd7	FXYD domain-containing ion transport regulator 7 [Source:MGI Symbol;Acc:MGI:1889006]	ENSMUSG00000036578	-0.823145	-1.76926	2.3591e-05	0.000375663
Fyb	FYN binding protein [Source:MGI Symbol;Acc:MGI:1346327]	ENSMUSG00000022148	0.653081	1.57252	0.000684007	0.00566138
Fyco1	FYVE and coiled-coil domain containing 1 [Source:MGI Symbol;Acc:MGI:107277]	ENSMUSG00000025241	-0.277187	-1.21183	0.000959374	0.00863563
Fzd1	frizzled class receptor 1 [Source:MGI Symbol;Acc:MGI:1196625]	ENSMUSG00000044674	-0.688661	-1.61179	0.004219	0.026424
Fzd10	frizzled class receptor 10 [Source:MGI Symbol;Acc:MGI:2136761]	ENSMUSG00000081683	2.50937	5.69372	1.78854e-07	5.94416e-06
Fzd4	frizzled class receptor 4 [Source:MGI Symbol;Acc:MGI:108520]	ENSMUSG00000049791	-0.856071	-1.8101	5.27648e-07	1.54625e-05
G6b	immunoreceptor tyrosine-based inhibitory motif (ITIM) containing platelet receptor [Source:MGI Symbol;Acc:MGI:2146995]	ENSMUSG00000073414	1.37005	2.58479	0.00209556	0.0292411
Gaa	glucosidase, alpha, acid [Source:MGI Symbol;Acc:MGI:95609]	ENSMUSG00000025579	-0.442787	-1.35923	0.000433455	0.00433347
Gab1	growth factor receptor bound protein 2-associated protein 1 [Source:MGI Symbol;Acc:MGI:108088]	ENSMUSG00000031714	-0.571315	-1.48588	4.84717e-10	3.62654e-08
Gabrb1	gamma-aminobutyric acid (GABA) A receptor, subunit beta 1 [Source:MGI Symbol;Acc:MGI:95619]	ENSMUSG00000029212	0.829386	1.77693	0.00301598	0.0182611
Gabre	gamma-aminobutyric acid (GABA) A receptor, subunit epsilon [Source:MGI Symbol;Acc:MGI:1330235]	ENSMUSG00000031340	2.15743	4.46118	2.0212e-10	1.46108e-08
Gabrp	gamma-aminobutyric acid (GABA) A receptor, pi [Source:MGI Symbol;Acc:MGI:2387597]	ENSMUSG00000020159	4.44868	21.8366	5.00399e-06	0.000103275
Gadd45b	growth arrest and DNA-damage-inducible 45 beta [Source:MGI Symbol;Acc:MGI:107776]	ENSMUSG00000015312	0.718075	1.64499	0.01122	0.048045
Gal3st1	galactose-3-O-sulfotransferase 1 [Source:MGI Symbol;Acc:MGI:1858277]	ENSMUSG00000049721	1.60238	3.03644	9.50551e-05	0.00131764
Galc	galactosylceramidase [Source:MGI Symbol;Acc:MGI:95636]	ENSMUSG00000021003	0.679459	1.60154	0.000485415	0.00409977
Gale	galactose-4-epimerase, UDP [Source:MGI Symbol;Acc:MGI:1921496]	ENSMUSG00000028671	0.634103	1.55197	0.00159571	0.0109411
Galnt1	UDP-N-acetyl-alpha-D-galactosamine:polypeptide N-acetylgalactosaminyltransferase 1 [Source:MGI Symbol;Acc:MGI:894693]	ENSMUSG00000000420	-0.311611	-1.24109	2.65408e-05	0.000523995
Galnt10	UDP-N-acetyl-alpha-D-galactosamine:polypeptide N-acetylgalactosaminyltransferase 10 [Source:MGI Symbol;Acc:MGI:1890480]	ENSMUSG00000020520	-0.392752	-1.3129	0.00721824	0.032787
Galnt12	UDP-N-acetyl-alpha-D-galactosamine:polypeptide N-acetylgalactosaminyltransferase 12 [Source:MGI Symbol;Acc:MGI:2444664]	ENSMUSG00000039774	1.52788	2.88361	4.22314e-07	1.22614e-05
Galnt15	UDP-N-acetyl-alpha-D-galactosamine:polypeptide N-acetylgalactosaminyltransferase 15 [Source:MGI Symbol;Acc:MGI:1926004]	ENSMUSG00000021903	-0.920357	-1.89258	6.5409e-05	0.000949296
Galnt18	UDP-N-acetyl-alpha-D-galactosamine:polypeptide N-acetylgalactosaminyltransferase 18 [Source:MGI Symbol;Acc:MGI:2446239]	ENSMUSG00000038296	-0.720322	-1.64755	4.38002e-05	0.000612491
Galnt3	UDP-N-acetyl-alpha-D-galactosamine:polypeptide N-acetylgalactosaminyltransferase 3 [Source:MGI Symbol;Acc:MGI:894695]	ENSMUSG00000026994	2.11656	4.3366	2.22405e-06	5.13982e-05
Galnt6	UDP-N-acetyl-alpha-D-galactosamine:polypeptide N-acetylgalactosaminyltransferase 6 [Source:MGI Symbol;Acc:MGI:1891640]	ENSMUSG00000037280	1.03099	2.04342	0.000146932	0.00173961
Ganc	glucosidase, alpha; neutral C [Source:MGI Symbol;Acc:MGI:1923301]	ENSMUSG00000062646	-0.85647	-1.8106	1.11574e-06	2.77554e-05
Garnl3	GTPase activating RANGAP domain-like 3 [Source:MGI Symbol;Acc:MGI:2139309]	ENSMUSG00000038860	-0.301555	-1.23247	0.00821966	0.0383916
Gatsl3	GATS protein-like 3 [Source:MGI Symbol;Acc:MGI:1919212]	ENSMUSG00000020424	-0.36785	-1.29043	0.0104603	0.0459265
Gbe1	glucan (1,4-alpha-), branching enzyme 1 [Source:MGI Symbol;Acc:MGI:1921435]	ENSMUSG00000022707	-0.365843	-1.28863	0.000177272	0.00196028
Gbp2b	guanylate binding protein 2b [Source:MGI Symbol;Acc:MGI:95666]	ENSMUSG00000040264	-4.33424	-20.1714	0.00280382	0.0168038
Gbp8	guanylate-binding protein 8 [Source:MGI Symbol;Acc:MGI:1923324]	ENSMUSG00000034438	1.20571	2.30651	0.000176605	0.00190077
Gcat	glycine C-acetyltransferase (2-amino-3-ketobutyrate-coenzyme A ligase) [Source:MGI Symbol;Acc:MGI:1349389]	ENSMUSG00000006378	0.89394	1.85824	7.70162e-06	0.00014634
Gchfr	GTP cyclohydrolase I feedback regulator [Source:MGI Symbol;Acc:MGI:2443977]	ENSMUSG00000046814	-1.66953	-3.1811	1.65314e-06	3.8558e-05
Gck	glucokinase [Source:MGI Symbol;Acc:MGI:1270854]	ENSMUSG00000041798	1.32244	2.5009	0.00238096	0.0152834
Gclc	glutamate-cysteine ligase, catalytic subunit [Source:MGI Symbol;Acc:MGI:104990]	ENSMUSG00000032350	0.823344	1.7695	3.74805e-06	8.59739e-05
Gcsh	glycine cleavage system protein H (aminomethyl carrier) [Source:MGI Symbol;Acc:MGI:1915383]	ENSMUSG00000034424	0.314809	1.24385	0.0108108	0.0496812
Gdap1	ganglioside-induced differentiation-associated-protein 1 [Source:MGI Symbol;Acc:MGI:1338002]	ENSMUSG00000025777	-0.659779	-1.57984	0.0123347	0.0499789
Gdap1l1	ganglioside-induced differentiation-associated protein 1-like 1 [Source:MGI Symbol;Acc:MGI:2385163]	ENSMUSG00000017943	1.20177	2.30022	0.00181913	0.0120282
Gdf11	growth differentiation factor 11 [Source:MGI Symbol;Acc:MGI:1338027]	ENSMUSG00000025352	-0.455393	-1.37116	0.0010625	0.0083682
Gdf15	growth differentiation factor 15 [Source:MGI Symbol;Acc:MGI:1346047]	ENSMUSG00000038508	2.971	7.8408	0.000512372	0.0103182
Gdf9	growth differentiation factor 9 [Source:MGI Symbol;Acc:MGI:95692]	ENSMUSG00000018238	-0.616593	-1.53325	0.00270186	0.0173615
Gdnf	glial cell line derived neurotrophic factor [Source:MGI Symbol;Acc:MGI:107430]	ENSMUSG00000022144	0.66773	1.58857	0.000640783	0.00530212
Gdpd1	glycerophosphodiester phosphodiesterase domain containing 1 [Source:MGI Symbol;Acc:MGI:1913819]	ENSMUSG00000061666	0.822972	1.76905	0.00327812	0.0193548
Gdpd5	glycerophosphodiester phosphodiesterase domain containing 5 [Source:MGI Symbol;Acc:MGI:2686926]	ENSMUSG00000035314	-0.37287	-1.29493	0.000477332	0.00434701
Gemin6	gem (nuclear organelle) associated protein 6 [Source:MGI Symbol;Acc:MGI:1914492]	ENSMUSG00000055760	0.486949	1.40148	4.75103e-06	0.000100842
Gfer	growth factor, erv1 (S. cerevisiae)-like (augmenter of liver regeneration) [Source:MGI Symbol;Acc:MGI:107757]	ENSMUSG00000040888	0.451164	1.36714	0.000137971	0.00158219
Gfpt2	glutamine fructose-6-phosphate transaminase 2 [Source:MGI Symbol;Acc:MGI:1338883]	ENSMUSG00000020363	-0.988722	-1.98443	0.00046189	0.00420803
Ggct	gamma-glutamyl cyclotransferase [Source:MGI Symbol;Acc:MGI:95700]	ENSMUSG00000002797	-0.329149	-1.25627	0.00873693	0.0401284
Ggta1	glycoprotein galactosyltransferase alpha 1, 3 [Source:MGI Symbol;Acc:MGI:95704]	ENSMUSG00000035778	-0.730978	-1.65976	0.00885074	0.0443453
Gimap1	GTPase, IMAP family member 1 [Source:MGI Symbol;Acc:MGI:109368]	ENSMUSG00000090019	-0.61279	-1.52921	0.000696293	0.00579589
Gimap3	GTPase, IMAP family member 3 [Source:MGI Symbol;Acc:MGI:1932723]	ENSMUSG00000039264	1.08911	2.12743	0.000214185	0.00223929
Gimap5	GTPase, IMAP family member 5 [Source:MGI Symbol;Acc:MGI:2442232]	ENSMUSG00000043505	-0.623547	-1.54066	2.2061e-05	0.000344206
Gins1	GINS complex subunit 1 (Psf1 homolog) [Source:MGI Symbol;Acc:MGI:1916520]	ENSMUSG00000027454	0.606245	1.52229	0.000149831	0.00165388
Gins2	GINS complex subunit 2 (Psf2 homolog) [Source:MGI Symbol;Acc:MGI:1921019]	ENSMUSG00000031821	0.599575	1.51527	2.49492e-06	5.51441e-05
Gins3	GINS complex subunit 3 (Psf3 homolog) [Source:MGI Symbol;Acc:MGI:1926083]	ENSMUSG00000031669	0.386566	1.30728	0.00916109	0.0414479
Gipc1	GIPC PDZ domain containing family, member 1 [Source:MGI Symbol;Acc:MGI:1926252]	ENSMUSG00000019433	0.262758	1.19977	0.00888085	0.0432144
Gipc2	GIPC PDZ domain containing family, member 2 [Source:MGI Symbol;Acc:MGI:1889209]	ENSMUSG00000039131	2.11673	4.33709	3.78839e-07	1.25283e-05
Git2	G protein-coupled receptor kinase-interactor 2 [Source:MGI Symbol;Acc:MGI:1347053]	ENSMUSG00000041890	-0.365545	-1.28837	2.58729e-05	0.000470495
Gja3	gap junction protein, alpha 3 [Source:MGI Symbol;Acc:MGI:95714]	ENSMUSG00000048582	4.6434	24.992	3.39527e-17	9.80063e-15
Gja4	gap junction protein, alpha 4 [Source:MGI Symbol;Acc:MGI:95715]	ENSMUSG00000050234	-0.857891	-1.81239	0.000170158	0.00187394
Gjb2	gap junction protein, beta 2 [Source:MGI Symbol;Acc:MGI:95720]	ENSMUSG00000046352	5.81944	56.4711	3.8326e-12	4.294e-10
Gjb3	gap junction protein, beta 3 [Source:MGI Symbol;Acc:MGI:95721]	ENSMUSG00000042367	4.77848	27.4452	4.30463e-27	5.60522e-24
Gjb4	gap junction protein, beta 4 [Source:MGI Symbol;Acc:MGI:95722]	ENSMUSG00000046623	3.70712	13.0603	3.69452e-11	3.08571e-09
Gjb5	gap junction protein, beta 5 [Source:MGI Symbol;Acc:MGI:95723]	ENSMUSG00000042357	1.20203	2.30064	7.07364e-06	0.000160509
Gjc1	gap junction protein, gamma 1 [Source:MGI Symbol;Acc:MGI:95718]	ENSMUSG00000034520	-0.481726	-1.39641	0.000560888	0.00533504
Gkn3	gastrokine 3 [Source:MGI Symbol;Acc:MGI:1916138]	ENSMUSG00000030048	-0.774947	-1.71113	0.00539466	0.0278207
Glce	glucuronyl C5-epimerase [Source:MGI Symbol;Acc:MGI:2136405]	ENSMUSG00000032252	-0.431834	-1.34895	0.000226674	0.00277891
Glis3	GLIS family zinc finger 3 [Source:MGI Symbol;Acc:MGI:2444289]	ENSMUSG00000052942	0.869048	1.82646	1.83261e-06	3.83706e-05
Glmp	glycosylated lysosomal membrane protein [Source:MGI Symbol;Acc:MGI:1913318]	ENSMUSG00000001418	-0.230699	-1.1734	0.00295305	0.0198566
Glns-ps1	glutamine synthetase pseudogene 1 [Source:MGI Symbol;Acc:MGI:95740]	ENSMUSG00000082100	-1.27427	-2.41876	0.000245781	0.0055319
Glo1	glyoxalase 1 [Source:MGI Symbol;Acc:MGI:95742]	ENSMUSG00000024026	-0.871874	-1.83004	1.04148e-05	0.000204532
Glrb	glycine receptor, beta subunit [Source:MGI Symbol;Acc:MGI:95751]	ENSMUSG00000028020	0.530094	1.44402	0.0126232	0.0485884
Glrp1	glutamine repeat protein 1 [Source:MGI Symbol;Acc:MGI:108038]	ENSMUSG00000062310	2.54184	5.82329	5.13635e-05	0.000727386
Gltp	glycolipid transfer protein [Source:MGI Symbol;Acc:MGI:1929253]	ENSMUSG00000011884	0.322038	1.2501	0.0055593	0.0300014
Gltscr1l	GLTSCR1-like [Source:MGI Symbol;Acc:MGI:2673855]	ENSMUSG00000036568	-0.315293	-1.24426	0.000482352	0.0044348
Gltscr2	glioma tumor suppressor candidate region gene 2 [Source:MGI Symbol;Acc:MGI:2154441]	ENSMUSG00000041560	-0.499319	-1.41355	3.19456e-07	1.21865e-05
Glul	glutamate-ammonia ligase (glutamine synthetase) [Source:MGI Symbol;Acc:MGI:95739]	ENSMUSG00000026473	-1.12309	-2.17813	6.01562e-15	1.5487e-12
Glyr1	glyoxylate reductase 1 homolog (Arabidopsis) [Source:MGI Symbol;Acc:MGI:1921272]	ENSMUSG00000022536	-0.346304	-1.2713	6.12867e-06	0.000149352
Gm10020	predicted pseudogene 10020 [Source:MGI Symbol;Acc:MGI:3642192]	ENSMUSG00000057262	-2.14183	-4.4132	0.000223182	0.00230081
Gm10032	predicted gene 10032 [Source:MGI Symbol;Acc:MGI:3642901]	ENSMUSG00000057913	-1.68634	-3.21838	0.00348935	0.0208306
Gm10101	predicted gene 10101 [Source:MGI Symbol;Acc:MGI:3641713]	ENSMUSG00000061510	0.543411	1.45741	0.0107198	0.0474448
Gm10123	predicted pseudogene 10123 [Source:MGI Symbol;Acc:MGI:3704342]	ENSMUSG00000062933	0.396676	1.31647	0.00746896	0.0376974
Gm10129	predicted gene 10129 [Source:MGI Symbol;Acc:MGI:3641890]	ENSMUSG00000103789	1.63838	3.11316	0.0019697	0.0307969
Gm10138	predicted gene 10138 [Source:MGI Symbol;Acc:MGI:3708522]	ENSMUSG00000100954	0.676412	1.59816	0.00660989	0.0343168
Gm10177	predicted gene 10177 [Source:MGI Symbol;Acc:MGI:3704330]	ENSMUSG00000090136	0.607582	1.5237	0.00170802	0.0114838
Gm10221	predicted gene 10221 [Source:MGI Symbol;Acc:MGI:3708709]	ENSMUSG00000067719	0.842061	1.79261	4.46985e-05	0.000612491
Gm10224	predicted pseudogene 10224 [Source:MGI Symbol;Acc:MGI:3642708]	ENSMUSG00000080932	-1.65606	-3.15154	0.000117926	0.00137087
Gm10238	predicted pseudogene 10238 [Source:MGI Symbol;Acc:MGI:3641620]	ENSMUSG00000068348	-1.84836	-3.60091	5.30977e-05	0.000751582
Gm10340	predicted gene 10340 [Source:MGI Symbol;Acc:MGI:3641969]	ENSMUSG00000071613	-5.74294	-53.5548	8.88861e-05	0.00356956
Gm10406	predicted gene 10406 [Source:MGI Symbol;Acc:MGI:3711272]	ENSMUSG00000093985	-2.79711	-6.95049	0.000405957	0.00860712
Gm10436	predicted gene 10436 [Source:MGI Symbol;Acc:MGI:3704393]	ENSMUSG00000066027	-3.91912	-15.1276	0.000907942	0.0155441
Gm10451	predicted gene 10451 [Source:MGI Symbol;Acc:MGI:3641898]	ENSMUSG00000073000	0.880874	1.84149	0.000895501	0.00694047
Gm10521	predicted gene 10521 [Source:MGI Symbol;Acc:MGI:3642358]	ENSMUSG00000073492	2.31651	4.98125	9.99707e-07	2.59899e-05
Gm10544	predicted gene 10544 [Source:MGI Symbol;Acc:MGI:3642892]	ENSMUSG00000097430	-0.588597	-1.50378	0.00933767	0.0430605
Gm10638	predicted gene 10638 [Source:MGI Symbol;Acc:MGI:3704316]	ENSMUSG00000074178	-1.01455	-2.02027	0.000276404	0.00291781
Gm10676	predicted gene 10676 [Source:MGI Symbol;Acc:MGI:3704283]	ENSMUSG00000074355	-0.66933	-1.59033	0.00389609	0.0217302
Gm10698	predicted gene 10698 [Source:MGI Symbol;Acc:MGI:3704329]	ENSMUSG00000079884	0.442063	1.35855	0.00797429	0.0396177
Gm10701	predicted gene 10701 [Source:MGI Symbol;Acc:MGI:3642532]	ENSMUSG00000074465	-2.03393	-4.0952	0.00485403	0.027135
Gm10704	predicted pseudogene 10704 [Source:MGI Symbol;Acc:MGI:3642446]	ENSMUSG00000074479	-2.17917	-4.52892	1.33014e-08	6.15077e-07
Gm10785	predicted gene 10785 [Source:MGI Symbol;Acc:MGI:3642149]	ENSMUSG00000085169	1.44401	2.72076	0.00010979	0.00135465
Gm10819	predicted gene 10819 [Source:MGI Symbol;Acc:MGI:3642135]	ENSMUSG00000075268	-2.56119	-5.90192	7.15248e-07	2.3787e-05
Gm11127	predicted gene 11127 [Source:MGI Symbol;Acc:MGI:3779381]	ENSMUSG00000079492	-4.76862	-27.2582	0.0022984	0.0441966
Gm11232	predicted gene 11232 [Source:MGI Symbol;Acc:MGI:3651439]	ENSMUSG00000066141	-0.9733	-1.96333	0.00586795	0.0314687
Gm11284	predicted gene 11284 [Source:MGI Symbol;Acc:MGI:3651654]	ENSMUSG00000083319	-5.18277	-36.3218	0.000412639	0.0118827
Gm11469	predicted gene 11469 [Source:MGI Symbol;Acc:MGI:3650291]	ENSMUSG00000081123	-2.13425	-4.3901	0.000756128	0.00649018
Gm11478	predicted gene 11478 [Source:MGI Symbol;Acc:MGI:3650888]	ENSMUSG00000083992	0.518196	1.43216	0.00530282	0.0275978
Gm11545	predicted gene 11545 [Source:MGI Symbol;Acc:MGI:2144683]	ENSMUSG00000075611	-0.951955	-1.93449	0.000447145	0.00431268
Gm11560	predicted gene 11560 [Source:MGI Symbol;Acc:MGI:3652066]	ENSMUSG00000086688	0.791864	1.73131	0.000402164	0.00393242
Gm11677	predicted gene 11677 [Source:MGI Symbol;Acc:MGI:3649553]	ENSMUSG00000081666	-6.58829	-96.2216	2.98756e-07	2.34087e-05
Gm11688	predicted gene 11688 [Source:MGI Symbol;Acc:MGI:3650868]	ENSMUSG00000082436	1.5767	2.98288	0.000978774	0.0164008
Gm11714	predicted gene 11714 [Source:MGI Symbol;Acc:MGI:3649214]	ENSMUSG00000087113	1.68964	3.22576	5.1768e-05	0.000732021
Gm11716	predicted gene 11716 [Source:MGI Symbol;Acc:MGI:3649215]	ENSMUSG00000086298	-0.903683	-1.87084	0.000226704	0.00242437
Gm11723	predicted gene 11723 [Source:MGI Symbol;Acc:MGI:3650120]	ENSMUSG00000087486	2.11322	4.32657	0.000238273	0.00563417
Gm11724	predicted gene 11724 [Source:MGI Symbol;Acc:MGI:3650123]	ENSMUSG00000087669	1.97441	3.92968	0.000627069	0.0127311
Gm11814	predicted gene 11814 [Source:MGI Symbol;Acc:MGI:3650512]	ENSMUSG00000084215	-4.1503	-17.7568	1.23285e-07	4.44625e-06
Gm11816	predicted gene 11816 [Source:MGI Symbol;Acc:MGI:3650294]	ENSMUSG00000086233	-1.98259	-3.95202	1.91826e-06	4.57643e-05
Gm11940	predicted gene 11940 [Source:MGI Symbol;Acc:MGI:3702271]	ENSMUSG00000087692	-1.45782	-2.74693	0.00217362	0.0163673
Gm11977	predicted gene 11977 [Source:MGI Symbol;Acc:MGI:3650690]	ENSMUSG00000083819	-3.10277	-8.59065	0.000446902	0.0125634
Gm11992	predicted gene 11992 [Source:MGI Symbol;Acc:MGI:3651127]	ENSMUSG00000040978	-0.83114	-1.77909	0.00633892	0.0304744
Gm12000	predicted gene 12000 [Source:MGI Symbol;Acc:MGI:3651524]	ENSMUSG00000073145	-2.21077	-4.62922	0.000132335	0.00358496
Gm12185	predicted gene 12185 [Source:MGI Symbol;Acc:MGI:3652173]	ENSMUSG00000048852	2.04678	4.13184	9.7998e-07	2.51974e-05
Gm12250	predicted gene 12250 [Source:MGI Symbol;Acc:MGI:3649299]	ENSMUSG00000082292	1.61396	3.06091	0.000102379	0.00124112
Gm12318	predicted gene 12318 [Source:MGI Symbol;Acc:MGI:3649449]	ENSMUSG00000082983	-1.14972	-2.21871	0.00550923	0.0294338
Gm12320	predicted gene 12320 [Source:MGI Symbol;Acc:MGI:3649512]	ENSMUSG00000085502	4.78388	27.5481	0.000190379	0.00503187
Gm12352	predicted gene 12352 [Source:MGI Symbol;Acc:MGI:3705172]	ENSMUSG00000084835	1.23677	2.3567	0.000799542	0.00615814
Gm12454	predicted gene 12454 [Source:MGI Symbol;Acc:MGI:3649695]	ENSMUSG00000087142	1.06335	2.08977	0.000575203	0.00501423
Gm12592	predicted gene 12592 [Source:MGI Symbol;Acc:MGI:3649892]	ENSMUSG00000053263	-1.26998	-2.41158	1.08794e-06	2.83735e-05
Gm12602	predicted gene 12602 [Source:MGI Symbol;Acc:MGI:3651757]	ENSMUSG00000085569	5.26887	38.5556	0.000400698	0.0132624
Gm12663	predicted gene 12663 [Source:MGI Symbol;Acc:MGI:3652168]	ENSMUSG00000101316	-2.80524	-6.98972	0.000821362	0.00771517
Gm12666	predicted gene 12666 [Source:MGI Symbol;Acc:MGI:3650864]	ENSMUSG00000066107	-5.55699	-47.0784	2.81274e-07	1.02522e-05
Gm12722	predicted gene 12722 [Source:MGI Symbol;Acc:MGI:3652209]	ENSMUSG00000081819	-4.04556	-16.5133	1.69447e-07	1.44148e-05
Gm12762	predicted gene 12762 [Source:MGI Symbol;Acc:MGI:3649976]	ENSMUSG00000086526	-2.74886	-6.72184	0.000149086	0.00392924
Gm12860	predicted gene 12860 [Source:MGI Symbol;Acc:MGI:3651651]	ENSMUSG00000086187	-0.696513	-1.62058	0.00893284	0.0406642
Gm12874	predicted gene 12874 [Source:MGI Symbol;Acc:MGI:3651901]	ENSMUSG00000084196	-2.14372	-4.41901	0.00217051	0.014611
Gm13003	predicted gene 13003 [Source:MGI Symbol;Acc:MGI:3650099]	ENSMUSG00000085833	1.96367	3.90054	0.000785371	0.013838
Gm13071	predicted gene 13071 [Source:MGI Symbol;Acc:MGI:3651971]	ENSMUSG00000083811	1.01531	2.02133	0.00338629	0.0195189
Gm13074	predicted gene 13074 [Source:MGI Symbol;Acc:MGI:3651959]	ENSMUSG00000085836	5.84461	57.4649	4.91111e-05	0.00159721
Gm13092	predicted gene 13092 [Source:MGI Symbol;Acc:MGI:3649661]	ENSMUSG00000085787	-2.45508	-5.48345	2.39321e-06	5.196e-05
Gm13123	predicted gene 13123 [Source:MGI Symbol;Acc:MGI:3651473]	ENSMUSG00000083708	-4.77589	-27.3959	4.81851e-05	0.00154156
Gm13139	predicted gene 13139 [Source:MGI Symbol;Acc:MGI:3701604]	ENSMUSG00000067916	1.53555	2.89898	7.94099e-08	2.89937e-06
Gm13152	predicted gene 13152 [Source:MGI Symbol;Acc:MGI:3701121]	ENSMUSG00000078496	1.28906	2.44369	0.000977404	0.00743761
Gm13154	predicted gene 13154 [Source:MGI Symbol;Acc:MGI:3651986]	ENSMUSG00000065999	-1.93089	-3.8129	0.000503244	0.00441291
Gm13157	predicted gene 13157 [Source:MGI Symbol;Acc:MGI:3651978]	ENSMUSG00000078495	0.713432	1.6397	0.000278551	0.00280183
Gm13201	predicted gene 13201 [Source:MGI Symbol;Acc:MGI:3649941]	ENSMUSG00000078494	1.89315	3.71445	0.00216606	0.030206
Gm13205	predicted gene 13205 [Source:MGI Symbol;Acc:MGI:3700976]	ENSMUSG00000086606	0.844568	1.79573	0.00650336	0.0333844
Gm13225	predicted gene 13225 [Source:MGI Symbol;Acc:MGI:3652161]	ENSMUSG00000078503	-6.31104	-79.3984	1.81517e-11	1.55153e-09
Gm13241	predicted gene 13241 [Source:MGI Symbol;Acc:MGI:3649920]	ENSMUSG00000073716	0.710017	1.63582	0.00415203	0.0233914
Gm13248	predicted gene 13248 [Source:MGI Symbol;Acc:MGI:3713585]	ENSMUSG00000063245	1.94619	3.85354	0.000297604	0.00281748
Gm13293	predicted gene 13293 [Source:MGI Symbol;Acc:MGI:3649469]	ENSMUSG00000086006	-2.23734	-4.71526	1.16371e-14	2.1751e-12
Gm13420	predicted gene 13420 [Source:MGI Symbol;Acc:MGI:3649917]	ENSMUSG00000079497	4.5397	23.2587	0.000189266	0.00456203
Gm13443	predicted gene 13443 [Source:MGI Symbol;Acc:MGI:3649615]	ENSMUSG00000075391	-2.38254	-5.21454	8.75777e-08	3.15944e-06
Gm13456	predicted gene 13456 [Source:MGI Symbol;Acc:MGI:3651389]	ENSMUSG00000082536	-0.432536	-1.3496	0.000802566	0.00639149
Gm13631	predicted gene 13631 [Source:MGI Symbol;Acc:MGI:3650760]	ENSMUSG00000086132	4.82103	28.2666	0.00224894	0.0311401
Gm13648	predicted gene 13648 [Source:MGI Symbol;Acc:MGI:3652033]	ENSMUSG00000086549	1.14459	2.21083	2.53714e-06	5.55086e-05
Gm13655	predicted gene 13655 [Source:MGI Symbol;Acc:MGI:3650029]	ENSMUSG00000082152	4.69789	25.954	0.00136164	0.0211208
Gm13657	predicted gene 13657 [Source:MGI Symbol;Acc:MGI:3650031]	ENSMUSG00000086813	2.85872	7.25371	4.32263e-05	0.00061185
Gm13669	predicted gene 13669 [Source:MGI Symbol;Acc:MGI:3651174]	ENSMUSG00000081833	-3.96154	-15.5791	1.20522e-07	9.87622e-06
Gm13835	predicted gene 13835 [Source:MGI Symbol;Acc:MGI:3650921]	ENSMUSG00000086922	0.650775	1.57001	2.08889e-06	4.94017e-05
Gm13855	predicted gene 13855 [Source:MGI Symbol;Acc:MGI:3652198]	ENSMUSG00000087613	1.65681	3.15318	0.003639	0.0461285
Gm13886	predicted gene 13886 [Source:MGI Symbol;Acc:MGI:3649359]	ENSMUSG00000083856	-1.82048	-3.53198	9.13566e-05	0.00140763
Gm13889	predicted gene 13889 [Source:MGI Symbol;Acc:MGI:3652053]	ENSMUSG00000087006	-1.12069	-2.17452	0.000605247	0.0050971
Gm14001	predicted gene 14001 [Source:MGI Symbol;Acc:MGI:3650180]	ENSMUSG00000082651	-1.09841	-2.14118	0.00382823	0.0477717
Gm14010	predicted gene 14010 [Source:MGI Symbol;Acc:MGI:3649271]	ENSMUSG00000079053	4.15748	17.8454	0.00149789	0.0320279
Gm14026	predicted gene 14026 [Source:MGI Symbol;Acc:MGI:3649712]	ENSMUSG00000082274	-2.68213	-6.41801	1.77799e-07	5.91994e-06
Gm14040	predicted gene 14040 [Source:MGI Symbol;Acc:MGI:3651082]	ENSMUSG00000086637	1.24734	2.37404	0.00233208	0.0320123
Gm14091	predicted gene 14091 [Source:MGI Symbol;Acc:MGI:3650488]	ENSMUSG00000086421	-2.87055	-7.31343	0.00073248	0.0131095
Gm14094	predicted gene 14094 [Source:MGI Symbol;Acc:MGI:3651963]	ENSMUSG00000083689	-4.82414	-28.3277	1.43407e-05	0.000305691
Gm14133	predicted gene 14133 [Source:MGI Symbol;Acc:MGI:3651594]	ENSMUSG00000087029	-2.94085	-7.67863	0.00155369	0.0113591
Gm14137	predicted gene 14137 [Source:MGI Symbol;Acc:MGI:3651144]	ENSMUSG00000055926	3.35105	10.2039	0.000531308	0.00476762
Gm14150	predicted gene 14150 [Source:MGI Symbol;Acc:MGI:3651006]	ENSMUSG00000082809	-1.7099	-3.27139	0.000965944	0.00764519
Gm14165	predicted gene 14165 [Source:MGI Symbol;Acc:MGI:3650537]	ENSMUSG00000081434	-5.87297	-58.6056	1.03718e-12	1.28109e-10
Gm14207	predicted gene 14207 [Source:MGI Symbol;Acc:MGI:3649550]	ENSMUSG00000074912	0.747853	1.67929	0.00623735	0.0310685
Gm14209	predicted gene 14209 [Source:MGI Symbol;Acc:MGI:3649779]	ENSMUSG00000085908	2.37775	5.19727	0.00106423	0.0182245
Gm14221	predicted gene 14221 [Source:MGI Symbol;Acc:MGI:3650696]	ENSMUSG00000078956	-1.97949	-3.94354	0.000393525	0.00808747
Gm14225	predicted gene 14225 [Source:MGI Symbol;Acc:MGI:3649784]	ENSMUSG00000086872	2.91964	7.56657	0.00149614	0.0237136
Gm14232	predicted gene 14232 [Source:MGI Symbol;Acc:MGI:3701956]	ENSMUSG00000087405	-2.23532	-4.70866	1.04771e-07	8.70166e-06
Gm14267	predicted gene 14267 [Source:MGI Symbol;Acc:MGI:3649851]	ENSMUSG00000085682	-2.0373	-4.10476	0.000953715	0.00863563
Gm14286	predicted gene 14286 [Source:MGI Symbol;Acc:MGI:3650190]	ENSMUSG00000087445	0.495614	1.40992	0.0109897	0.0472542
Gm14321	predicted gene 14321 [Source:MGI Symbol;Acc:MGI:3701951]	ENSMUSG00000084797	0.950108	1.93202	0.000647632	0.00567142
Gm14429	predicted gene 14429 [Source:MGI Symbol;Acc:MGI:3649510]	ENSMUSG00000081574	2.53064	5.77826	0.000448564	0.00984222
Gm14539	predicted gene 14539 [Source:MGI Symbol;Acc:MGI:3705371]	ENSMUSG00000084830	1.08648	2.12355	0.00128806	0.009728
Gm14591	predicted gene 14591 [Source:MGI Symbol;Acc:MGI:3705886]	ENSMUSG00000083428	2.97057	7.83845	1.46391e-05	0.000571147
Gm15066	predicted gene 15066 [Source:MGI Symbol;Acc:MGI:3706256]	ENSMUSG00000083200	-0.981331	-1.97429	0.00350241	0.0431484
Gm15082	predicted gene 15082 [Source:MGI Symbol;Acc:MGI:3705124]	ENSMUSG00000087053	0.938603	1.91667	0.00860426	0.0488199
Gm15199	predicted gene 15199 [Source:MGI Symbol;Acc:MGI:3705141]	ENSMUSG00000086428	1.21674	2.32422	0.000329198	0.00324227
Gm15226	predicted gene 15226 [Source:MGI Symbol;Acc:MGI:3705187]	ENSMUSG00000087677	2.83345	7.12777	1.40095e-08	6.68637e-07
Gm15270	predicted gene 15270 [Source:MGI Symbol;Acc:MGI:3705149]	ENSMUSG00000087400	-0.694428	-1.61824	0.0036606	0.0212524
Gm15406	predicted gene 15406 [Source:MGI Symbol;Acc:MGI:3705112]	ENSMUSG00000085237	0.794513	1.73449	0.00769494	0.0384017
Gm15417	predicted gene 15417 [Source:MGI Symbol;Acc:MGI:3642531]	ENSMUSG00000074466	0.440216	1.35681	0.00338272	0.020693
Gm15432	predicted gene 15432 [Source:MGI Symbol;Acc:MGI:3801969]	ENSMUSG00000086691	-4.29023	-19.5654	1.43314e-05	0.000581507
Gm15442	predicted gene 15442 [Source:MGI Symbol;Acc:MGI:3705708]	ENSMUSG00000084370	-6.06635	-67.0122	2.61768e-06	0.000135697
Gm15482	predicted gene 15482 [Source:MGI Symbol;Acc:MGI:3705142]	ENSMUSG00000086711	3.30905	9.91115	1.01697e-07	3.60431e-06
Gm15494	predicted gene 15494 [Source:MGI Symbol;Acc:MGI:3782940]	ENSMUSG00000091177	-1.83058	-3.55681	0.000565438	0.0111754
Gm15610	predicted gene 15610 [Source:MGI Symbol;Acc:MGI:3783056]	ENSMUSG00000078183	2.38515	5.22397	0.000905102	0.00744337
Gm15651	predicted gene 15651 [Source:MGI Symbol;Acc:MGI:3783095]	ENSMUSG00000089663	1.66389	3.1687	9.07222e-06	0.000174036
Gm15698	predicted gene 15698 [Source:MGI Symbol;Acc:MGI:3651308]	ENSMUSG00000057534	-7.17594	-144.601	1.5298e-07	1.22228e-05
Gm15717	predicted gene 15717 [Source:MGI Symbol;Acc:MGI:3783159]	ENSMUSG00000090108	1.08621	2.12315	0.00380159	0.0226823
Gm15750	predicted gene 15750 [Source:MGI Symbol;Acc:MGI:3783192]	ENSMUSG00000083921	-1.54507	-2.91818	0.000111914	0.00313309
Gm15764	predicted gene 15764 [Source:MGI Symbol;Acc:MGI:3783206]	ENSMUSG00000087556	1.40831	2.65426	0.00355884	0.0444424
Gm15787	predicted gene 15787 [Source:MGI Symbol;Acc:MGI:3783229]	ENSMUSG00000086247	-0.883201	-1.84446	0.00528315	0.0274169
Gm15854	predicted gene 15854 [Source:MGI Symbol;Acc:MGI:3783238]	ENSMUSG00000083120	-3.30895	-9.91046	0.000917642	0.0156626
Gm15920	predicted gene 15920 [Source:MGI Symbol;Acc:MGI:3801934]	ENSMUSG00000080893	-0.87031	-1.82806	0.00356086	0.0216286
Gm15925	predicted gene 15925 [Source:MGI Symbol;Acc:MGI:3801830]	ENSMUSG00000080917	-1.95944	-3.88911	0.000151016	0.00420858
Gm15958	predicted gene 15958 [Source:MGI Symbol;Acc:MGI:3801839]	ENSMUSG00000085055	-1.02651	-2.03709	0.00122197	0.0202822
Gm15964	predicted gene 15964 [Source:MGI Symbol;Acc:MGI:3802003]	ENSMUSG00000085337	1.1772	2.26137	0.000776356	0.0137236
Gm15998	predicted gene 15998 [Source:MGI Symbol;Acc:MGI:3802094]	ENSMUSG00000086389	-1.13141	-2.19073	1.42801e-05	0.000255799
Gm16010	predicted gene 16010 [Source:MGI Symbol;Acc:MGI:3802126]	ENSMUSG00000085541	-2.58734	-6.0099	0.000607475	0.0113974
Gm16045	predicted gene 16045 [Source:MGI Symbol;Acc:MGI:3801990]	ENSMUSG00000086050	-1.21704	-2.32469	0.00452065	0.0257519
Gm16178	predicted gene 16178 [Source:MGI Symbol;Acc:MGI:3801783]	ENSMUSG00000086681	-1.63276	-3.10106	0.000856015	0.00794483
Gm16251	predicted gene 16251 [Source:MGI Symbol;Acc:MGI:3826569]	ENSMUSG00000090075	-4.21141	-18.5251	1.89317e-05	0.000697284
Gm16316	predicted gene 16316 [Source:MGI Symbol;Acc:MGI:3826530]	ENSMUSG00000087129	-3.98974	-15.8866	7.44211e-17	2.17975e-14
Gm16325	predicted gene 16325 [Source:MGI Symbol;Acc:MGI:3826549]	ENSMUSG00000085810	4.48791	22.4386	0.000224502	0.00519191
Gm16372	predicted pseudogene 16372 [Source:MGI Symbol;Acc:MGI:3648102]	ENSMUSG00000057160	-3.63778	-12.4474	1.26074e-06	2.91707e-05
Gm16503	predicted gene 16503 [Source:MGI Symbol;Acc:MGI:3642127]	ENSMUSG00000078160	1.98523	3.95926	0.0046402	0.0263388
Gm16638	predicted gene, 16638 [Source:MGI Symbol;Acc:MGI:4439562]	ENSMUSG00000087088	-0.751431	-1.68346	0.00141714	0.010543
Gm16793	predicted gene, 16793 [Source:MGI Symbol;Acc:MGI:4439717]	ENSMUSG00000097357	-1.10298	-2.14797	0.000392605	0.00432682
Gm17025	predicted gene 17025 [Source:MGI Symbol;Acc:MGI:4937852]	ENSMUSG00000091492	-2.61686	-6.13413	5.63291e-06	0.000259677
Gm17076	predicted gene 17076 [Source:MGI Symbol;Acc:MGI:4937903]	ENSMUSG00000090449	4.3354	20.1877	0.00151312	0.0344092
Gm17189	predicted gene 17189 [Source:MGI Symbol;Acc:MGI:4938016]	ENSMUSG00000091709	2.36685	5.15815	0.00203864	0.0288692
Gm17435	predicted gene, 17435 [Source:MGI Symbol;Acc:MGI:4937069]	ENSMUSG00000097000	-0.956286	-1.94031	0.000338009	0.00331503
Gm17494	predicted gene, 17494 [Source:MGI Symbol;Acc:MGI:4937128]	ENSMUSG00000057359	0.794558	1.73455	0.000687204	0.0055968
Gm17546	predicted gene, 17546 [Source:MGI Symbol;Acc:MGI:4937180]	ENSMUSG00000078648	-1.15168	-2.22173	0.00425526	0.0246577
Gm17771	predicted gene, 17771 [Source:MGI Symbol;Acc:MGI:5009935]	ENSMUSG00000104031	-1.02314	-2.03234	0.00281726	0.0373162
Gm18180	predicted gene, 18180 [Source:MGI Symbol;Acc:MGI:5010365]	ENSMUSG00000099342	-3.72511	-13.2242	1.61053e-13	2.84992e-11
Gm18190	predicted gene, 18190 [Source:MGI Symbol;Acc:MGI:5010375]	ENSMUSG00000098900	2.48804	5.61015	1.44561e-05	0.000253163
Gm1840	predicted gene 1840 [Source:MGI Symbol;Acc:MGI:3037698]	ENSMUSG00000043192	-3.20482	-9.22036	7.15813e-13	8.93903e-11
Gm18529	predicted gene, 18529 [Source:MGI Symbol;Acc:MGI:5010714]	ENSMUSG00000104264	-2.99793	-7.98856	0.00107791	0.0177041
Gm18752	predicted gene, 18752 [Source:MGI Symbol;Acc:MGI:5010937]	ENSMUSG00000103105	2.93245	7.63403	0.000221182	0.00732459
Gm1965	predicted gene 1965 [Source:MGI Symbol;Acc:MGI:3584270]	ENSMUSG00000090254	4.70659	26.1112	2.50982e-05	0.000395674
Gm19680	predicted gene, 19680 [Source:MGI Symbol;Acc:MGI:5011865]	ENSMUSG00000070960	1.23461	2.35317	0.000630055	0.0117216
Gm19744	predicted gene, 19744 [Source:MGI Symbol;Acc:MGI:5011929]	ENSMUSG00000100706	-1.22258	-2.33364	0.000664302	0.00558246
Gm20033	predicted gene, 20033 [Source:MGI Symbol;Acc:MGI:5012218]	ENSMUSG00000097640	0.874577	1.83347	0.00535556	0.0268388
Gm20052	predicted gene, 20052 [Source:MGI Symbol;Acc:MGI:5012237]	ENSMUSG00000106718	1.29805	2.45897	0.000600567	0.0114494
Gm2042	predicted gene 2042 [Source:MGI Symbol;Acc:MGI:3800544]	ENSMUSG00000096276	-3.77734	-13.7118	0.00139459	0.0237357
Gm20426	predicted gene 20426 [Source:MGI Symbol;Acc:MGI:5141891]	ENSMUSG00000092247	-4.7642	-27.1749	0.00134996	0.0211214
Gm20442	predicted gene 20442 [Source:MGI Symbol;Acc:MGI:5141907]	ENSMUSG00000092600	-2.67919	-6.40497	0.00129309	0.00980119
Gm20478	predicted gene 20478 [Source:MGI Symbol;Acc:MGI:5141943]	ENSMUSG00000092474	-3.12732	-8.73811	0.00413546	0.0488199
Gm20519	predicted gene 20519 [Source:MGI Symbol;Acc:MGI:5141984]	ENSMUSG00000092261	-0.805496	-1.74775	0.00290533	0.0183243
Gm20544	predicted gene 20544 [Source:MGI Symbol;Acc:MGI:5142009]	ENSMUSG00000092569	0.965224	1.95237	0.00712889	0.0333263
Gm20568	predicted gene, 20568 [Source:MGI Symbol;Acc:MGI:5295675]	ENSMUSG00000105233	-1.16858	-2.2479	0.00157535	0.0127413
Gm20627	predicted gene 20627 [Source:MGI Symbol;Acc:MGI:5313074]	ENSMUSG00000093507	-1.18427	-2.27248	0.00058233	0.00585328
Gm20634	predicted gene 20634 [Source:MGI Symbol;Acc:MGI:5313081]	ENSMUSG00000070392	-1.79206	-3.4631	0.000392855	0.00808389
Gm20684	predicted gene 20684 [Source:MGI Symbol;Acc:MGI:5313131]	ENSMUSG00000093405	4.64788	25.0698	0.000133969	0.0080828
Gm20760	predicted gene, 20760 [Source:MGI Symbol;Acc:MGI:5434116]	ENSMUSG00000093919	-5.14292	-35.3324	0.000371772	0.0109875
Gm20939	predicted gene, 20939 [Source:MGI Symbol;Acc:MGI:5434295]	ENSMUSG00000095193	0.440249	1.35684	0.00722049	0.0354119
Gm21013	predicted gene, 21013 [Source:MGI Symbol;Acc:MGI:5434368]	ENSMUSG00000098895	3.13888	8.80842	0.000801654	0.0140917
Gm21814	predicted gene, 21814 [Source:MGI Symbol;Acc:MGI:5433978]	ENSMUSG00000096299	1.28939	2.44424	0.0109949	0.0491963
Gm21960	predicted gene, 21960 [Source:MGI Symbol;Acc:MGI:5439429]	ENSMUSG00000095836	1.8762	3.67107	0.000291528	0.00644342
Gm22	predicted gene 22 [Source:MGI Symbol;Acc:MGI:2684868]	ENSMUSG00000043903	1.00224	2.0031	0.00307671	0.0193548
Gm22270	predicted gene, 22270 [Source:MGI Symbol;Acc:MGI:5452047]	ENSMUSG00000077222	0.757492	1.69055	1.54188e-05	0.000273064
Gm22303	predicted gene, 22303 [Source:MGI Symbol;Acc:MGI:5452080]	ENSMUSG00000064620	1.15252	2.22302	0.00322396	0.0188096
Gm2237	predicted gene 2237 [Source:MGI Symbol;Acc:MGI:3780407]	ENSMUSG00000093979	-0.893046	-1.85709	0.00993785	0.0465316
Gm22620	predicted gene, 22620 [Source:MGI Symbol;Acc:MGI:5452397]	ENSMUSG00000064634	0.602519	1.51837	0.00902346	0.0397993
Gm22680	predicted gene, 22680 [Source:MGI Symbol;Acc:MGI:5452457]	ENSMUSG00000065782	0.820166	1.76561	1.81e-05	0.000291855
Gm22744	predicted gene, 22744 [Source:MGI Symbol;Acc:MGI:5452521]	ENSMUSG00000065378	0.707324	1.63277	1.16438e-05	0.00020222
Gm22806	predicted gene, 22806 [Source:MGI Symbol;Acc:MGI:5452583]	ENSMUSG00000064672	1.07839	2.11168	0.0091357	0.0431707
Gm23130	predicted gene, 23130 [Source:MGI Symbol;Acc:MGI:5452907]	ENSMUSG00000077440	0.640375	1.55873	0.000265845	0.00257732
Gm23246	predicted gene, 23246 [Source:MGI Symbol;Acc:MGI:5453023]	ENSMUSG00000065305	0.609612	1.52585	0.000969586	0.00783824
Gm23303	predicted gene, 23303 [Source:MGI Symbol;Acc:MGI:5453080]	ENSMUSG00000064648	-1.91573	-3.77304	0.00324662	0.042445
Gm23849	predicted gene, 23849 [Source:MGI Symbol;Acc:MGI:5453626]	ENSMUSG00000065767	1.27904	2.42677	0.0016492	0.0118101
Gm2415	predicted gene 2415 [Source:MGI Symbol;Acc:MGI:3780582]	ENSMUSG00000086119	0.61429	1.5308	0.00253802	0.0177383
Gm24452	predicted gene, 24452 [Source:MGI Symbol;Acc:MGI:5454229]	ENSMUSG00000065281	0.683785	1.60635	0.000738016	0.00681924
Gm24453	predicted gene, 24453 [Source:MGI Symbol;Acc:MGI:5454230]	ENSMUSG00000065280	0.592072	1.50741	0.00195587	0.0134988
Gm24474	predicted gene, 24474 [Source:MGI Symbol;Acc:MGI:5454251]	ENSMUSG00000088068	-4.21269	-18.5416	0.000912762	0.0223411
Gm24888	predicted gene, 24888 [Source:MGI Symbol;Acc:MGI:5454665]	ENSMUSG00000077575	1.3206	2.4977	0.0033698	0.0459539
Gm25855	predicted gene, 25855 [Source:MGI Symbol;Acc:MGI:5455632]	ENSMUSG00000064721	0.447744	1.36391	0.00912372	0.0400849
Gm26457	predicted gene, 26457 [Source:MGI Symbol;Acc:MGI:5456234]	ENSMUSG00000064612	1.39196	2.62435	0.00207189	0.0302226
Gm26520	predicted gene, 26520 [Source:MGI Symbol;Acc:MGI:5477014]	ENSMUSG00000097429	-1.05085	-2.07175	0.00135045	0.0100985
Gm26532	predicted gene, 26532 [Source:MGI Symbol;Acc:MGI:5477026]	ENSMUSG00000097296	0.478461	1.39326	0.00865449	0.0397129
Gm26569	predicted gene, 26569 [Source:MGI Symbol;Acc:MGI:5477063]	ENSMUSG00000097313	1.81664	3.52259	0.0013266	0.0211208
Gm26588	predicted gene, 26588 [Source:MGI Symbol;Acc:MGI:5477082]	ENSMUSG00000097730	1.45697	2.7453	0.00412625	0.0237256
Gm266	predicted gene 266 [Source:MGI Symbol;Acc:MGI:2685112]	ENSMUSG00000010529	1.98262	3.9521	4.3126e-18	1.53445e-15
Gm26608	predicted gene, 26608 [Source:MGI Symbol;Acc:MGI:5477102]	ENSMUSG00000097673	-2.61691	-6.13433	0.00155203	0.0235682
Gm26670	predicted gene, 26670 [Source:MGI Symbol;Acc:MGI:5477164]	ENSMUSG00000097416	-1.28511	-2.437	0.000230463	0.00236067
Gm2670	predicted gene 2670 [Source:MGI Symbol;Acc:MGI:3780839]	ENSMUSG00000097002	0.717928	1.64482	0.00704486	0.0423166
Gm26760	predicted gene, 26760 [Source:MGI Symbol;Acc:MGI:5477254]	ENSMUSG00000097068	-0.902137	-1.86883	0.00131292	0.00967048
Gm26761	predicted gene, 26761 [Source:MGI Symbol;Acc:MGI:5477255]	ENSMUSG00000097668	4.9048	29.9567	0.000116678	0.00343971
Gm26778	predicted gene, 26778 [Source:MGI Symbol;Acc:MGI:5477272]	ENSMUSG00000097142	-0.903615	-1.87075	0.000266142	0.00317899
Gm26863	predicted gene, 26863 [Source:MGI Symbol;Acc:MGI:5477357]	ENSMUSG00000097645	-1.15378	-2.22496	0.00408273	0.0484776
Gm26888	predicted gene, 26888 [Source:MGI Symbol;Acc:MGI:5477382]	ENSMUSG00000097294	2.05402	4.15261	0.00139112	0.0237136
Gm26901	predicted gene, 26901 [Source:MGI Symbol;Acc:MGI:5477395]	ENSMUSG00000097797	1.03994	2.05615	4.65474e-05	0.000670835
Gm26912	predicted gene, 26912 [Source:MGI Symbol;Acc:MGI:5477406]	ENSMUSG00000097832	0.829466	1.77703	0.00497984	0.0326064
Gm27326	predicted gene, 27326 [Source:MGI Symbol;Acc:MGI:5530708]	ENSMUSG00000098813	0.706169	1.63147	0.00764761	0.0377187
Gm27454	predicted gene, 27454 [Source:MGI Symbol;Acc:MGI:5530836]	ENSMUSG00000099270	-1.1673	-2.2459	0.00422892	0.0245384
Gm27544	predicted gene, 27544 [Source:MGI Symbol;Acc:MGI:5530926]	ENSMUSG00000098979	-1.95865	-3.88697	9.82467e-06	0.000182441
Gm28382	predicted gene 28382 [Source:MGI Symbol;Acc:MGI:5579088]	ENSMUSG00000100151	-3.42071	-10.7087	2.2673e-07	1.67579e-05
Gm28417	predicted gene 28417 [Source:MGI Symbol;Acc:MGI:5579123]	ENSMUSG00000100280	0.90233	1.86908	0.002223	0.013612
Gm28438	predicted gene 28438 [Source:MGI Symbol;Acc:MGI:5579144]	ENSMUSG00000101939	-3.37641	-10.3849	2.8683e-09	1.68021e-07
Gm28730	predicted gene 28730 [Source:MGI Symbol;Acc:MGI:5579436]	ENSMUSG00000101603	-1.1965	-2.29183	0.00241869	0.0328411
Gm29376	predicted gene 29376 [Source:MGI Symbol;Acc:MGI:5580082]	ENSMUSG00000101955	2.17058	4.50204	0.00279943	0.0379632
Gm29455	predicted gene 29455 [Source:MGI Symbol;Acc:MGI:5580161]	ENSMUSG00000101179	1.82718	3.54843	0.00364167	0.0461396
Gm2974	predicted gene 2974 [Source:MGI Symbol;Acc:MGI:3781152]	ENSMUSG00000079391	-6.68537	-102.92	3.96999e-06	0.000193574
Gm29811	predicted gene, 29811 [Source:MGI Symbol;Acc:MGI:5588970]	ENSMUSG00000106230	-2.38059	-5.20748	0.00125212	0.0279706
Gm30414	predicted gene, 30414 [Source:MGI Symbol;Acc:MGI:5589573]	ENSMUSG00000103067	2.64168	6.24056	2.10226e-07	7.07121e-06
Gm3173	predicted gene 3173 [Source:MGI Symbol;Acc:MGI:3781352]	ENSMUSG00000079386	-5.11789	-34.7247	0.000578035	0.0154678
Gm3252	predicted gene 3252 [Source:MGI Symbol;Acc:MGI:3781430]	ENSMUSG00000094628	-5.98165	-63.1909	3.54388e-06	0.000432728
Gm3294	predicted gene 3294 [Source:MGI Symbol;Acc:MGI:3781472]	ENSMUSG00000092090	5.06783	33.5403	8.77176e-06	0.000381392
Gm3453	predicted gene 3453 [Source:MGI Symbol;Acc:MGI:3781629]	ENSMUSG00000090643	-6.31984	-79.8845	1.71383e-05	0.00070871
Gm3558	predicted gene 3558 [Source:MGI Symbol;Acc:MGI:3781735]	ENSMUSG00000079364	-2.00907	-4.02521	8.29404e-05	0.00245319
Gm3650	predicted gene 3650 [Source:MGI Symbol;Acc:MGI:3781826]	ENSMUSG00000097891	-5.31142	-39.7096	1.16792e-08	6.95213e-07
Gm36527	predicted gene, 36527 [Source:MGI Symbol;Acc:MGI:5595686]	ENSMUSG00000103238	-1.05325	-2.0752	0.00907743	0.0483096
Gm37145	predicted gene, 37145 [Source:MGI Symbol;Acc:MGI:5610373]	ENSMUSG00000102278	4.28365	19.4763	1.72433e-07	5.85073e-06
Gm3716	predicted gene 3716 [Source:MGI Symbol;Acc:MGI:3781892]	ENSMUSG00000105402	-1.996	-3.98894	0.000109852	0.00308717
Gm37245	predicted gene, 37245 [Source:MGI Symbol;Acc:MGI:5610473]	ENSMUSG00000102476	3.72069	13.1838	1.70212e-16	4.5422e-14
Gm37254	predicted gene, 37254 [Source:MGI Symbol;Acc:MGI:5610482]	ENSMUSG00000104394	0.667122	1.5879	0.00916261	0.0468022
Gm37268	predicted gene, 37268 [Source:MGI Symbol;Acc:MGI:5610496]	ENSMUSG00000103952	-1.90548	-3.74633	0.00168928	0.0259788
Gm37352	predicted gene, 37352 [Source:MGI Symbol;Acc:MGI:5610580]	ENSMUSG00000103593	1.3653	2.57631	1.34599e-05	0.000274482
Gm3739	predicted gene 3739 [Source:MGI Symbol;Acc:MGI:3781914]	ENSMUSG00000091472	-1.40122	-2.64126	0.000797496	0.00752967
Gm37416	predicted gene, 37416 [Source:MGI Symbol;Acc:MGI:5610644]	ENSMUSG00000103865	-1.80541	-3.49528	0.00670504	0.0341372
Gm37711	predicted gene, 37711 [Source:MGI Symbol;Acc:MGI:5610939]	ENSMUSG00000102796	2.17454	4.51443	0.00272367	0.035956
Gm37754	predicted gene, 37754 [Source:MGI Symbol;Acc:MGI:5610982]	ENSMUSG00000103383	-2.21047	-4.62825	0.00318737	0.0221044
Gm37788	predicted gene, 37788 [Source:MGI Symbol;Acc:MGI:5611016]	ENSMUSG00000102326	2.28808	4.88406	0.00211558	0.0160404
Gm37795	predicted gene, 37795 [Source:MGI Symbol;Acc:MGI:5611023]	ENSMUSG00000102813	0.929008	1.90397	0.000139936	0.00161151
Gm37818	predicted gene, 37818 [Source:MGI Symbol;Acc:MGI:5611046]	ENSMUSG00000104184	0.550772	1.46487	0.000813471	0.00685566
Gm37859	predicted gene, 37859 [Source:MGI Symbol;Acc:MGI:5611087]	ENSMUSG00000103761	2.1061	4.30527	4.33839e-05	0.00144806
Gm3788	predicted gene 3788 [Source:MGI Symbol;Acc:MGI:3781961]	ENSMUSG00000094392	0.421729	1.33953	0.00828687	0.0384392
Gm38070	predicted gene, 38070 [Source:MGI Symbol;Acc:MGI:5611298]	ENSMUSG00000103560	1.80322	3.48999	0.0029161	0.0392136
Gm38220	predicted gene, 38220 [Source:MGI Symbol;Acc:MGI:5611448]	ENSMUSG00000103558	0.685581	1.60835	0.000713004	0.00691339
Gm38268	predicted gene, 38268 [Source:MGI Symbol;Acc:MGI:5611496]	ENSMUSG00000103056	-2.8078	-7.00217	0.000576367	0.0110771
Gm38340	predicted gene, 38340 [Source:MGI Symbol;Acc:MGI:5611568]	ENSMUSG00000102516	1.28203	2.43181	0.0117768	0.0496483
Gm38345	predicted gene, 38345 [Source:MGI Symbol;Acc:MGI:5611573]	ENSMUSG00000102353	-1.00905	-2.01259	0.0075899	0.0372893
Gm4221	predicted gene 4221 [Source:MGI Symbol;Acc:MGI:3782397]	ENSMUSG00000096948	-1.31295	-2.48449	0.00149712	0.022919
Gm42418	predicted gene, 42418 [Source:MGI Symbol;Acc:MGI:5649005]	ENSMUSG00000098178	1.13379	2.19434	5.83396e-05	0.000984447
Gm42427	predicted gene 42427 [Source:MGI Symbol;Acc:MGI:5662564]	ENSMUSG00000105263	-2.97103	-7.84098	0.00119628	0.0109023
Gm42498	predicted gene 42498 [Source:MGI Symbol;Acc:MGI:5662635]	ENSMUSG00000105059	1.80574	3.49608	1.28808e-08	6.31826e-07
Gm42500	predicted gene 42500 [Source:MGI Symbol;Acc:MGI:5662637]	ENSMUSG00000104727	5.04966	33.1206	0.00185579	0.0373973
Gm42521	predicted gene 42521 [Source:MGI Symbol;Acc:MGI:5662658]	ENSMUSG00000105745	3.01304	8.07262	0.000209571	0.0114803
Gm42528	predicted gene 42528 [Source:MGI Symbol;Acc:MGI:5662665]	ENSMUSG00000107134	-0.759728	-1.69317	0.00497151	0.0267221
Gm42586	predicted gene 42586 [Source:MGI Symbol;Acc:MGI:5662723]	ENSMUSG00000105550	1.69838	3.24537	0.000432869	0.00392076
Gm42675	predicted gene 42675 [Source:MGI Symbol;Acc:MGI:5662812]	ENSMUSG00000104626	1.05054	2.0713	0.00950765	0.0450193
Gm42692	predicted gene 42692 [Source:MGI Symbol;Acc:MGI:5662829]	ENSMUSG00000104901	-5.01651	-32.3684	2.92379e-05	0.0010087
Gm42716	predicted gene 42716 [Source:MGI Symbol;Acc:MGI:5662853]	ENSMUSG00000105264	2.03843	4.10797	0.00147703	0.0226823
Gm42793	predicted gene 42793 [Source:MGI Symbol;Acc:MGI:5662930]	ENSMUSG00000105954	4.42246	21.4434	0.00325269	0.0424962
Gm42835	predicted gene 42835 [Source:MGI Symbol;Acc:MGI:5662972]	ENSMUSG00000104554	3.49611	11.2832	4.63059e-09	6.16863e-07
Gm42890	predicted gene 42890 [Source:MGI Symbol;Acc:MGI:5663027]	ENSMUSG00000105852	-0.974686	-1.96521	0.000488376	0.00446396
Gm42929	predicted gene 42929 [Source:MGI Symbol;Acc:MGI:5663066]	ENSMUSG00000106022	-0.708642	-1.63426	0.00579987	0.0300016
Gm43057	predicted gene 43057 [Source:MGI Symbol;Acc:MGI:5663194]	ENSMUSG00000104937	5.58788	48.097	2.16968e-07	1.62075e-05
Gm43085	predicted gene 43085 [Source:MGI Symbol;Acc:MGI:5663222]	ENSMUSG00000106957	-1.74972	-3.36294	0.000183018	0.00200988
Gm43102	predicted gene 43102 [Source:MGI Symbol;Acc:MGI:5663239]	ENSMUSG00000107251	-0.82631	-1.77314	0.000438304	0.00395575
Gm43136	predicted gene 43136 [Source:MGI Symbol;Acc:MGI:5663273]	ENSMUSG00000105541	-0.889026	-1.85192	0.00340553	0.019036
Gm43150	predicted gene 43150 [Source:MGI Symbol;Acc:MGI:5663287]	ENSMUSG00000106777	4.26014	19.1615	0.000119202	0.00446803
Gm43158	predicted gene 43158 [Source:MGI Symbol;Acc:MGI:5663295]	ENSMUSG00000104887	2.4767	5.56623	0.00337912	0.0423166
Gm43202	predicted gene 43202 [Source:MGI Symbol;Acc:MGI:5663339]	ENSMUSG00000104607	3.40301	10.5781	0.000213245	0.00501423
Gm43205	predicted gene 43205 [Source:MGI Symbol;Acc:MGI:5663342]	ENSMUSG00000105419	-0.658565	-1.57851	0.000494116	0.00435237
Gm43306	predicted gene 43306 [Source:MGI Symbol;Acc:MGI:5663443]	ENSMUSG00000104669	3.46156	11.0162	0.000906667	0.0169565
Gm43335	predicted gene 43335 [Source:MGI Symbol;Acc:MGI:5663472]	ENSMUSG00000106623	-2.44975	-5.46321	4.80755e-05	0.00157613
Gm43366	predicted gene 43366 [Source:MGI Symbol;Acc:MGI:5663503]	ENSMUSG00000104665	-5.05493	-33.2418	4.99094e-05	0.00156386
Gm43391	predicted gene 43391 [Source:MGI Symbol;Acc:MGI:5663528]	ENSMUSG00000106004	-1.74776	-3.35838	0.00108427	0.00854759
Gm43422	predicted gene 43422 [Source:MGI Symbol;Acc:MGI:5663559]	ENSMUSG00000106643	-1.02996	-2.04197	0.00199855	0.012894
Gm43445	predicted gene 43445 [Source:MGI Symbol;Acc:MGI:5663582]	ENSMUSG00000104969	-0.60783	-1.52396	0.00484806	0.0262608
Gm43570	predicted gene 43570 [Source:MGI Symbol;Acc:MGI:5663707]	ENSMUSG00000105945	2.73761	6.66964	0.00278114	0.0377515
Gm43652	predicted gene 43652 [Source:MGI Symbol;Acc:MGI:5663789]	ENSMUSG00000105008	1.7296	3.31636	0.000613204	0.0118589
Gm43740	predicted gene 43740 [Source:MGI Symbol;Acc:MGI:5663877]	ENSMUSG00000105476	3.37469	10.3725	4.88664e-08	1.89979e-06
Gm43843	predicted gene 43843 [Source:MGI Symbol;Acc:MGI:5663980]	ENSMUSG00000106944	-0.742632	-1.67323	0.00346009	0.020313
Gm43844	predicted gene 43844 [Source:MGI Symbol;Acc:MGI:5663981]	ENSMUSG00000106858	1.23821	2.35906	0.0027114	0.0355151
Gm43859	predicted gene 43859 [Source:MGI Symbol;Acc:MGI:5663996]	ENSMUSG00000105710	-1.07808	-2.11122	0.0102836	0.0468928
Gm4419	predicted gene 4419 [Source:MGI Symbol;Acc:MGI:3782604]	ENSMUSG00000097055	-0.738337	-1.66825	0.00348301	0.0204759
Gm4430	predicted gene 4430 [Source:MGI Symbol;Acc:MGI:3782614]	ENSMUSG00000103009	0.540177	1.45415	0.000469928	0.00431358
Gm4524	predicted gene 4524 [Source:MGI Symbol;Acc:MGI:3782709]	ENSMUSG00000090257	-3.48006	-11.1584	1.22284e-10	2.44033e-08
Gm4737	predicted gene 4737 [Source:MGI Symbol;Acc:MGI:3643647]	ENSMUSG00000048087	-4.00405	-16.045	9.17244e-07	2.31056e-05
Gm4742	predicted gene 4742 [Source:MGI Symbol;Acc:MGI:3645661]	ENSMUSG00000105461	-4.8341	-28.5239	1.43284e-07	6.10324e-06
Gm4832	predicted gene 4832 [Source:MGI Symbol;Acc:MGI:3648524]	ENSMUSG00000058869	-1.36258	-2.57144	0.000817331	0.00685356
Gm4841	predicted gene 4841 [Source:MGI Symbol;Acc:MGI:3643814]	ENSMUSG00000068606	1.95471	3.87638	4.54854e-05	0.000637353
Gm4861	predicted gene 4861 [Source:MGI Symbol;Acc:MGI:3643777]	ENSMUSG00000055138	-1.91047	-3.75932	6.34816e-08	2.43133e-06
Gm4955	predicted gene 4955 [Source:MGI Symbol;Acc:MGI:3646410]	ENSMUSG00000037849	2.75866	6.76767	1.71999e-06	4.15548e-05
Gm5292	predicted gene 5292 [Source:MGI Symbol;Acc:MGI:3645663]	ENSMUSG00000059565	-2.95696	-7.76486	0.000717769	0.0128741
Gm5294	predicted gene 5294 [Source:MGI Symbol;Acc:MGI:3646467]	ENSMUSG00000094504	3.23161	9.39317	2.43112e-05	0.000859188
Gm53	predicted gene 53 [Source:MGI Symbol;Acc:MGI:2684899]	ENSMUSG00000078706	-0.851031	-1.80379	2.62014e-06	5.59813e-05
Gm5300	predicted gene 5300 [Source:MGI Symbol;Acc:MGI:3642954]	ENSMUSG00000098052	3.91237	15.057	0.000439719	0.00878816
Gm5458	predicted gene 5458 [Source:MGI Symbol;Acc:MGI:3646663]	ENSMUSG00000095024	-2.65568	-6.30144	1.55694e-05	0.000308053
Gm5518	predicted gene 5518 [Source:MGI Symbol;Acc:MGI:3648673]	ENSMUSG00000068466	-1.28317	-2.43374	0.000694139	0.00600403
Gm5678	predicted gene 5678 [Source:MGI Symbol;Acc:MGI:3646098]	ENSMUSG00000082815	-5.28903	-39.0983	0.000357829	0.0121763
Gm5709	predicted gene 5709 [Source:MGI Symbol;Acc:MGI:3644280]	ENSMUSG00000095128	4.95441	31.0047	8.21202e-05	0.00342186
Gm5796	predicted gene 5796 [Source:MGI Symbol;Acc:MGI:3779522]	ENSMUSG00000096775	-3.40656	-10.6042	0.00174383	0.0280689
Gm5855	predicted gene 5855 [Source:MGI Symbol;Acc:MGI:3645472]	ENSMUSG00000105558	-5.17441	-36.1122	3.55359e-10	2.50551e-08
Gm5864	predicted gene 5864 [Source:MGI Symbol;Acc:MGI:3648579]	ENSMUSG00000107211	-0.941365	-1.92034	6.83272e-09	3.61338e-07
Gm5874	predicted gene 5874 [Source:MGI Symbol;Acc:MGI:3648027]	ENSMUSG00000071568	-4.99956	-31.9902	1.58395e-09	9.73719e-08
Gm6020	predicted gene 6020 [Source:MGI Symbol;Acc:MGI:3643428]	ENSMUSG00000069475	1.5195	2.86692	0.00148194	0.0102571
Gm6069	predicted gene 6069 [Source:MGI Symbol;Acc:MGI:3648422]	ENSMUSG00000104616	-2.6106	-6.1076	6.65203e-06	0.000151885
Gm6123	predicted gene 6123 [Source:MGI Symbol;Acc:MGI:3647047]	ENSMUSG00000103922	-4.00488	-16.0542	2.11526e-08	9.80719e-07
Gm6257	predicted gene 6257 [Source:MGI Symbol;Acc:MGI:3645370]	ENSMUSG00000091866	-5.11722	-34.7086	0.000383435	0.00794483
Gm6407	predicted gene 6407 [Source:MGI Symbol;Acc:MGI:3642965]	ENSMUSG00000093548	-7.25938	-153.211	8.98223e-08	7.61661e-06
Gm6472	predicted pseudogene 6472 [Source:MGI Symbol;Acc:MGI:3648396]	ENSMUSG00000095597	-2.10842	-4.3122	2.97173e-05	0.00047333
Gm6506	predicted gene 6506 [Source:MGI Symbol;Acc:MGI:3645107]	ENSMUSG00000082233	0.745461	1.67651	0.00414894	0.0283795
Gm6665	predicted gene 6665 [Source:MGI Symbol;Acc:MGI:3643253]	ENSMUSG00000091561	-1.93881	-3.8339	3.2239e-07	1.00182e-05
Gm694	predicted gene 694 [Source:MGI Symbol;Acc:MGI:2685540]	ENSMUSG00000070637	-1.13091	-2.18997	1.01166e-05	0.000173777
Gm6999	predicted gene 6999 [Source:MGI Symbol;Acc:MGI:3647443]	ENSMUSG00000097927	-5.8136	-56.243	3.3989e-06	0.00016961
Gm7173	predicted gene 7173 [Source:MGI Symbol;Acc:MGI:3645063]	ENSMUSG00000073077	1.13519	2.19648	1.30904e-05	0.000229238
Gm7224	predicted gene 7224 [Source:MGI Symbol;Acc:MGI:3647435]	ENSMUSG00000083623	-7.84509	-229.937	3.77204e-05	0.00129145
Gm7285	predicted gene 7285 [Source:MGI Symbol;Acc:MGI:3647212]	ENSMUSG00000105408	0.490027	1.40447	0.00182872	0.0127951
Gm7292	predicted gene 7292 [Source:MGI Symbol;Acc:MGI:3645786]	ENSMUSG00000104222	-6.93827	-122.639	1.46598e-12	1.62207e-10
Gm7335	predicted gene 7335 [Source:MGI Symbol;Acc:MGI:3644473]	ENSMUSG00000067189	-5.7656	-54.4025	1.21916e-11	1.11958e-09
Gm7452	predicted pseudogene 7452 [Source:MGI Symbol;Acc:MGI:3645151]	ENSMUSG00000107310	-3.67668	-12.7877	0.000217861	0.00724916
Gm7478	predicted gene 7478 [Source:MGI Symbol;Acc:MGI:3648572]	ENSMUSG00000107327	-2.14788	-4.43175	0.0014711	0.0225776
Gm7599	predicted gene 7599 [Source:MGI Symbol;Acc:MGI:3644309]	ENSMUSG00000083332	-2.16055	-4.47085	0.000843393	0.0152416
Gm7618	predicted pseudogene 7618 [Source:MGI Symbol;Acc:MGI:3644742]	ENSMUSG00000095288	-1.12261	-2.1774	0.00921693	0.0488199
Gm7658	predicted gene 7658 [Source:MGI Symbol;Acc:MGI:3648029]	ENSMUSG00000082935	-2.491	-5.62166	1.03213e-06	2.6342e-05
Gm7665	predicted pseudogene 7665 [Source:MGI Symbol;Acc:MGI:3645651]	ENSMUSG00000063628	0.671244	1.59245	0.00761035	0.0360611
Gm7676	predicted gene 7676 [Source:MGI Symbol;Acc:MGI:3644053]	ENSMUSG00000068631	1.45576	2.74302	0.00197354	0.0281428
Gm7785	predicted gene 7785 [Source:MGI Symbol;Acc:MGI:3645449]	ENSMUSG00000083064	-0.865993	-1.82259	0.00239685	0.0149341
Gm7809	predicted gene 7809 [Source:MGI Symbol;Acc:MGI:3643362]	ENSMUSG00000099397	-4.47732	-22.2745	2.25234e-13	3.4032e-11
Gm7887	predicted gene 7887 [Source:MGI Symbol;Acc:MGI:3648251]	ENSMUSG00000044211	-1.90729	-3.75104	1.43542e-08	6.49739e-07
Gm7993	predicted gene 7993 [Source:MGI Symbol;Acc:MGI:3647399]	ENSMUSG00000107092	-3.97599	-15.736	2.28042e-05	0.000355028
Gm8034	predicted gene 8034 [Source:MGI Symbol;Acc:MGI:3644144]	ENSMUSG00000094281	-0.593328	-1.50872	0.00463135	0.0263122
Gm8036	predicted gene 8036 [Source:MGI Symbol;Acc:MGI:3644145]	ENSMUSG00000082955	-6.46604	-88.404	4.19938e-06	0.000210534
Gm8146	predicted gene 8146 [Source:MGI Symbol;Acc:MGI:3644273]	ENSMUSG00000103260	-4.73193	-26.5737	1.60294e-07	1.25235e-05
Gm8186	predicted gene 8186 [Source:MGI Symbol;Acc:MGI:3643110]	ENSMUSG00000049124	0.456315	1.37203	0.000537958	0.00527435
Gm8199	predicted gene 8199 [Source:MGI Symbol;Acc:MGI:3643345]	ENSMUSG00000082121	-6.3813	-83.3609	2.32728e-06	0.000123158
Gm8420	predicted gene 8420 [Source:MGI Symbol;Acc:MGI:3645594]	ENSMUSG00000072324	-7.78443	-220.468	9.02601e-07	2.75073e-05
Gm8494	predicted gene 8494 [Source:MGI Symbol;Acc:MGI:3645114]	ENSMUSG00000094090	-1.44504	-2.7227	0.000406161	0.00381542
Gm8730	predicted pseudogene 8730 [Source:MGI Symbol;Acc:MGI:3644565]	ENSMUSG00000063696	-5.18007	-36.254	1.6871e-12	1.92349e-10
Gm8885	predicted gene 8885 [Source:MGI Symbol;Acc:MGI:3649121]	ENSMUSG00000101496	-3.0051	-8.02831	0.000234835	0.00533504
Gm9522	predicted gene 9522 [Source:MGI Symbol;Acc:MGI:3779931]	ENSMUSG00000098021	-1.62908	-3.09315	0.00126324	0.0107687
Gm9625	predicted gene 9625 [Source:MGI Symbol;Acc:MGI:3780033]	ENSMUSG00000097906	-3.35537	-10.2345	7.77814e-12	6.76539e-10
Gm9770	predicted gene 9770 [Source:MGI Symbol;Acc:MGI:3708545]	ENSMUSG00000040540	-3.10871	-8.62611	1.4108e-11	1.21177e-09
Gm9800	predicted gene 9800 [Source:MGI Symbol;Acc:MGI:3710580]	ENSMUSG00000045799	0.424771	1.34236	0.000169957	0.00175265
Gm9855	predicted pseudogene 9855 [Source:MGI Symbol;Acc:MGI:3704357]	ENSMUSG00000085666	-3.71931	-13.1712	0.0012916	0.00917776
Gm9899	predicted gene 9899 [Source:MGI Symbol;Acc:MGI:3708711]	ENSMUSG00000053214	-1.00405	-2.00562	0.000466304	0.0043252
Gm9917	predicted gene 9917 [Source:MGI Symbol;Acc:MGI:3704343]	ENSMUSG00000097099	-0.652344	-1.57172	0.000596351	0.0051499
Gm9949	predicted gene 9949 [Source:MGI Symbol;Acc:MGI:3647947]	ENSMUSG00000054589	-1.51207	-2.85219	0.00288775	0.0182499
Gm9989	predicted gene 9989 [Source:MGI Symbol;Acc:MGI:3642361]	ENSMUSG00000056023	-4.39043	-20.9725	0.00105845	0.0246577
Gmnn	geminin [Source:MGI Symbol;Acc:MGI:1927344]	ENSMUSG00000006715	0.978811	1.97084	2.21097e-12	2.3036e-10
Gmppa	GDP-mannose pyrophosphorylase A [Source:MGI Symbol;Acc:MGI:1916330]	ENSMUSG00000033021	0.197333	1.14658	0.00223743	0.0133317
Gna15	guanine nucleotide binding protein, alpha 15 [Source:MGI Symbol;Acc:MGI:95770]	ENSMUSG00000034792	0.52496	1.43889	0.0067598	0.0349236
Gnal	guanine nucleotide binding protein, alpha stimulating, olfactory type [Source:MGI Symbol;Acc:MGI:95774]	ENSMUSG00000024524	-0.967252	-1.95511	1.78989e-06	4.12703e-05
Gnb4	guanine nucleotide binding protein (G protein), beta 4 [Source:MGI Symbol;Acc:MGI:104581]	ENSMUSG00000027669	-0.624841	-1.54204	9.61361e-05	0.00108776
Gng11	guanine nucleotide binding protein (G protein), gamma 11 [Source:MGI Symbol;Acc:MGI:1913316]	ENSMUSG00000032766	-0.537979	-1.45194	0.00118565	0.0079607
Gng4	guanine nucleotide binding protein (G protein), gamma 4 [Source:MGI Symbol;Acc:MGI:102703]	ENSMUSG00000021303	1.62883	3.09261	2.7893e-06	6.08239e-05
Gng5	guanine nucleotide binding protein (G protein), gamma 5 [Source:MGI Symbol;Acc:MGI:109164]	ENSMUSG00000068523	0.522593	1.43653	0.000151717	0.00157613
Gnl3	guanine nucleotide binding protein-like 3 (nucleolar) [Source:MGI Symbol;Acc:MGI:1353651]	ENSMUSG00000042354	0.441731	1.35823	3.10607e-07	1.02676e-05
Golga5	golgi autoantigen, golgin subfamily a, 5 [Source:MGI Symbol;Acc:MGI:1351475]	ENSMUSG00000021192	-0.389611	-1.31004	0.00187375	0.0137778
Golt1a	golgi transport 1A [Source:MGI Symbol;Acc:MGI:1915588]	ENSMUSG00000103421	1.31288	2.48436	7.20635e-05	0.00115581
Golt1b	golgi transport 1B [Source:MGI Symbol;Acc:MGI:1914214]	ENSMUSG00000030245	0.396231	1.31607	0.00155918	0.0119501
Got1	glutamic-oxaloacetic transaminase 1, soluble [Source:MGI Symbol;Acc:MGI:95791]	ENSMUSG00000025190	0.493032	1.4074	0.00253613	0.0158203
Gpa33	glycoprotein A33 (transmembrane) [Source:MGI Symbol;Acc:MGI:1891703]	ENSMUSG00000000544	3.39754	10.5381	0.00115214	0.0084283
Gpaa1	GPI anchor attachment protein 1 [Source:MGI Symbol;Acc:MGI:1202392]	ENSMUSG00000022561	0.389674	1.3101	0.000291854	0.00264126
Gpc3	glypican 3 [Source:MGI Symbol;Acc:MGI:104903]	ENSMUSG00000055653	-1.17144	-2.25236	5.4362e-06	0.00012744
Gpd1	glycerol-3-phosphate dehydrogenase 1 (soluble) [Source:MGI Symbol;Acc:MGI:95679]	ENSMUSG00000023019	1.46821	2.76678	0.0103104	0.047771
Gpihbp1	GPI-anchored HDL-binding protein 1 [Source:MGI Symbol;Acc:MGI:1915703]	ENSMUSG00000022579	-0.690435	-1.61377	0.00881162	0.0401644
Gpr132	G protein-coupled receptor 132 [Source:MGI Symbol;Acc:MGI:1890220]	ENSMUSG00000021298	0.975834	1.96678	2.76105e-06	6.028e-05
Gpr137b	G protein-coupled receptor 137B [Source:MGI Symbol;Acc:MGI:1891463]	ENSMUSG00000021306	-0.864015	-1.8201	0.00494027	0.0261412
Gpr146	G protein-coupled receptor 146 [Source:MGI Symbol;Acc:MGI:1933113]	ENSMUSG00000044197	-0.500679	-1.41488	0.00165559	0.0114165
Gpr160	G protein-coupled receptor 160 [Source:MGI Symbol;Acc:MGI:1919112]	ENSMUSG00000037661	0.650068	1.56924	0.000684964	0.00558129
Gpr176	G protein-coupled receptor 176 [Source:MGI Symbol;Acc:MGI:2685858]	ENSMUSG00000040133	0.867491	1.82449	0.00193158	0.0128627
Gpr180	G protein-coupled receptor 180 [Source:MGI Symbol;Acc:MGI:1930949]	ENSMUSG00000022131	0.455791	1.37153	0.000312877	0.0027918
Gpr183	G protein-coupled receptor 183 [Source:MGI Symbol;Acc:MGI:2442034]	ENSMUSG00000051212	0.739013	1.66903	0.00621089	0.0309543
Gpr20	G protein-coupled receptor 20 [Source:MGI Symbol;Acc:MGI:2441803]	ENSMUSG00000045281	-0.997194	-1.99611	0.000130758	0.00156019
Gpr37	G protein-coupled receptor 37 [Source:MGI Symbol;Acc:MGI:1313297]	ENSMUSG00000039904	-1.73899	-3.33802	1.18532e-07	4.91659e-06
Gpr39	G protein-coupled receptor 39 [Source:MGI Symbol;Acc:MGI:1918361]	ENSMUSG00000026343	1.74001	3.34036	2.44661e-12	2.55814e-10
Gpr65	G-protein coupled receptor 65 [Source:MGI Symbol;Acc:MGI:108031]	ENSMUSG00000021886	0.762356	1.69626	0.00409289	0.0231516
Gpr68	G protein-coupled receptor 68 [Source:MGI Symbol;Acc:MGI:2441763]	ENSMUSG00000047415	0.635449	1.55342	0.00309655	0.0186432
Gpr75	G protein-coupled receptor 75 [Source:MGI Symbol;Acc:MGI:2441843]	ENSMUSG00000043999	-1.22745	-2.34153	0.00306431	0.0174864
Gprc5a	G protein-coupled receptor, family C, group 5, member A [Source:MGI Symbol;Acc:MGI:1891250]	ENSMUSG00000046733	1.95686	3.88216	6.22074e-07	1.65485e-05
Gprc5b	G protein-coupled receptor, family C, group 5, member B [Source:MGI Symbol;Acc:MGI:1927596]	ENSMUSG00000008734	-1.05217	-2.07364	0.00157407	0.0118445
Gprc5c	G protein-coupled receptor, family C, group 5, member C [Source:MGI Symbol;Acc:MGI:1917605]	ENSMUSG00000051043	1.43945	2.71217	3.42599e-08	1.51733e-06
Gprc6a	G protein-coupled receptor, family C, group 6, member A [Source:MGI Symbol;Acc:MGI:2429498]	ENSMUSG00000019905	7.4306	172.518	6.98701e-08	6.17993e-06
Gpx2	glutathione peroxidase 2 [Source:MGI Symbol;Acc:MGI:106609]	ENSMUSG00000042808	-0.956298	-1.94032	6.54269e-05	0.000882974
Gpx4	glutathione peroxidase 4 [Source:MGI Symbol;Acc:MGI:104767]	ENSMUSG00000075706	0.26809	1.20421	0.0059434	0.0337169
Grap	GRB2-related adaptor protein [Source:MGI Symbol;Acc:MGI:1918770]	ENSMUSG00000004837	-0.552486	-1.46661	0.000149377	0.00169414
Grap2	GRB2-related adaptor protein 2 [Source:MGI Symbol;Acc:MGI:1333842]	ENSMUSG00000042351	0.967821	1.95588	5.81149e-05	0.000778276
Grb14	growth factor receptor bound protein 14 [Source:MGI Symbol;Acc:MGI:1355324]	ENSMUSG00000026888	-0.492398	-1.40678	0.00729611	0.0357153
Grb7	growth factor receptor bound protein 7 [Source:MGI Symbol;Acc:MGI:102683]	ENSMUSG00000019312	1.2562	2.38866	1.60148e-06	3.88802e-05
Greb1l	growth regulation by estrogen in breast cancer-like [Source:MGI Symbol;Acc:MGI:3576497]	ENSMUSG00000042942	0.782873	1.72055	0.00716857	0.0329621
Grem2	gremlin 2, DAN family BMP antagonist [Source:MGI Symbol;Acc:MGI:1344367]	ENSMUSG00000050069	2.07354	4.20917	0.00324162	0.0193497
Grhl1	grainyhead-like 1 (Drosophila) [Source:MGI Symbol;Acc:MGI:2182540]	ENSMUSG00000020656	0.817211	1.762	0.000315162	0.00325207
Grhl2	grainyhead-like 2 (Drosophila) [Source:MGI Symbol;Acc:MGI:2182543]	ENSMUSG00000022286	0.504472	1.4186	0.00221177	0.0131322
Grhl3	grainyhead-like 3 (Drosophila) [Source:MGI Symbol;Acc:MGI:2655333]	ENSMUSG00000037188	5.35968	41.0605	1.21148e-15	2.81843e-13
Gria3	glutamate receptor, ionotropic, AMPA3 (alpha 3) [Source:MGI Symbol;Acc:MGI:95810]	ENSMUSG00000001986	-0.646658	-1.56554	0.000192468	0.00207515
Grik1	glutamate receptor, ionotropic, kainate 1 [Source:MGI Symbol;Acc:MGI:95814]	ENSMUSG00000022935	-1.43375	-2.70148	0.00271758	0.0195189
Grin1os	glutamate receptor, ionotropic, NMDA1 (zeta 1), opposite strand [Source:MGI Symbol;Acc:MGI:2443867]	ENSMUSG00000085830	2.70773	6.53293	0.0014168	0.022751
Grip1	glutamate receptor interacting protein 1 [Source:MGI Symbol;Acc:MGI:1921303]	ENSMUSG00000034813	0.999212	1.99891	0.000121407	0.00140811
Grk5	G protein-coupled receptor kinase 5 [Source:MGI Symbol;Acc:MGI:109161]	ENSMUSG00000003228	-0.455808	-1.37155	0.00742888	0.0353877
Grp	gastrin releasing peptide [Source:MGI Symbol;Acc:MGI:95833]	ENSMUSG00000024517	-1.83546	-3.56886	0.00314162	0.0178196
Grrp1	glycine/arginine rich protein 1 [Source:MGI Symbol;Acc:MGI:1919940]	ENSMUSG00000050105	-1.5323	-2.89247	3.13481e-19	1.46382e-16
Gsdma	gasdermin A [Source:MGI Symbol;Acc:MGI:1889509]	ENSMUSG00000017204	1.31566	2.48915	0.000129957	0.00346096
Gsdmc2	gasdermin C2 [Source:MGI Symbol;Acc:MGI:2146102]	ENSMUSG00000056293	2.82595	7.09082	8.46242e-05	0.0011088
Gsg2	germ cell-specific gene 2 [Source:MGI Symbol;Acc:MGI:1194498]	ENSMUSG00000050107	0.738388	1.66831	0.000639927	0.00531351
Gspt2	G1 to S phase transition 2 [Source:MGI Symbol;Acc:MGI:1316727]	ENSMUSG00000071723	-0.330485	-1.25744	0.00792107	0.0377324
Gsta2	glutathione S-transferase, alpha 2 (Yc2) [Source:MGI Symbol;Acc:MGI:95863]	ENSMUSG00000057933	-1.89092	-3.70871	0.00193945	0.0144208
Gsta3	glutathione S-transferase, alpha 3 [Source:MGI Symbol;Acc:MGI:95856]	ENSMUSG00000025934	-0.707222	-1.63266	0.010671	0.0451044
Gsta4	glutathione S-transferase, alpha 4 [Source:MGI Symbol;Acc:MGI:1309515]	ENSMUSG00000032348	1.00263	2.00365	1.45931e-09	1.02725e-07
Gstcd	glutathione S-transferase, C-terminal domain containing [Source:MGI Symbol;Acc:MGI:1914803]	ENSMUSG00000028018	0.255039	1.19337	0.0100071	0.0462026
Gstm1	glutathione S-transferase, mu 1 [Source:MGI Symbol;Acc:MGI:95860]	ENSMUSG00000058135	-0.972331	-1.96201	0.00468552	0.0314166
Gstm2	glutathione S-transferase, mu 2 [Source:MGI Symbol;Acc:MGI:95861]	ENSMUSG00000040562	-1.48912	-2.80717	0.000399594	0.00464812
Gstm2-ps1	glutathione S-transferase mu 2 (muscle), pseudogene 1 [Source:MGI Symbol;Acc:MGI:3648223]	ENSMUSG00000107369	-1.22916	-2.34431	0.000291819	0.00297594
Gstt1	glutathione S-transferase, theta 1 [Source:MGI Symbol;Acc:MGI:107379]	ENSMUSG00000001663	-0.393961	-1.314	0.00852679	0.037586
Gstt3	glutathione S-transferase, theta 3 [Source:MGI Symbol;Acc:MGI:2143526]	ENSMUSG00000001665	0.58105	1.49594	0.00318828	0.0198602
Gstz1	glutathione transferase zeta 1 (maleylacetoacetate isomerase) [Source:MGI Symbol;Acc:MGI:1341859]	ENSMUSG00000021033	-0.561744	-1.47605	0.00932137	0.0489223
Gtf2i	general transcription factor II I [Source:MGI Symbol;Acc:MGI:1202722]	ENSMUSG00000060261	-0.288805	-1.22163	2.39214e-06	6.68134e-05
Gtf3a	general transcription factor III A [Source:MGI Symbol;Acc:MGI:1913846]	ENSMUSG00000016503	0.377068	1.2987	7.19242e-09	3.30537e-07
Guca1a	guanylate cyclase activator 1a (retina) [Source:MGI Symbol;Acc:MGI:102770]	ENSMUSG00000023982	1.34539	2.54099	3.84193e-08	1.64366e-06
Gucy1a3	guanylate cyclase 1, soluble, alpha 3 [Source:MGI Symbol;Acc:MGI:1926562]	ENSMUSG00000033910	-0.757553	-1.69062	1.15904e-07	4.11322e-06
Gucy1b2	guanylate cyclase 1, soluble, beta 2 [Source:MGI Symbol;Acc:MGI:2660873]	ENSMUSG00000021933	-2.17377	-4.512	0.000835838	0.0159185
Gucy1b3	guanylate cyclase 1, soluble, beta 3 [Source:MGI Symbol;Acc:MGI:1860604]	ENSMUSG00000028005	-0.689418	-1.61263	1.63801e-06	3.83706e-05
Gucy2f	guanylate cyclase 2f [Source:MGI Symbol;Acc:MGI:105119]	ENSMUSG00000042282	-2.31811	-4.98679	0.000207771	0.00491621
Gyltl1b	glycosyltransferase-like 1B [Source:MGI Symbol;Acc:MGI:2443769]	ENSMUSG00000040434	1.19903	2.29585	2.33685e-07	7.46999e-06
Gzmc	granzyme C [Source:MGI Symbol;Acc:MGI:109256]	ENSMUSG00000079186	2.63996	6.23312	0.00180423	0.0122438
H2-Aa	histocompatibility 2, class II antigen A, alpha [Source:MGI Symbol;Acc:MGI:95895]	ENSMUSG00000036594	0.842778	1.7935	2.72488e-05	0.000628438
H2-Ab1	histocompatibility 2, class II antigen A, beta 1 [Source:MGI Symbol;Acc:MGI:103070]	ENSMUSG00000073421	0.935777	1.91292	6.71977e-06	0.000163911
H2afy	H2A histone family, member Y [Source:MGI Symbol;Acc:MGI:1349392]	ENSMUSG00000015937	0.436959	1.35375	0.000480593	0.00534704
H2afz	H2A histone family, member Z [Source:MGI Symbol;Acc:MGI:1888388]	ENSMUSG00000037894	0.629102	1.5466	7.43864e-05	0.00118137
H2-Bl	histocompatibility 2, blastocyst [Source:MGI Symbol;Acc:MGI:892004]	ENSMUSG00000073406	-5.45374	-43.8269	0.00018981	0.00456442
H2-D1	histocompatibility 2, D region locus 1 [Source:MGI Symbol;Acc:MGI:95896]	ENSMUSG00000073411	0.583285	1.49826	0.00337154	0.0290526
H2-DMa	histocompatibility 2, class II, locus DMa [Source:MGI Symbol;Acc:MGI:95921]	ENSMUSG00000037649	0.913275	1.88332	8.55029e-05	0.00107007
H2-DMb1	histocompatibility 2, class II, locus Mb1 [Source:MGI Symbol;Acc:MGI:95922]	ENSMUSG00000079547	0.748194	1.67969	0.000101758	0.0012986
H2-DMb2	histocompatibility 2, class II, locus Mb2 [Source:MGI Symbol;Acc:MGI:95923]	ENSMUSG00000037548	0.969419	1.95805	3.82134e-07	1.09945e-05
H2-Eb1	histocompatibility 2, class II antigen E beta [Source:MGI Symbol;Acc:MGI:95901]	ENSMUSG00000060586	0.84191	1.79242	3.76131e-05	0.000666244
H2-K1	histocompatibility 2, K1, K region [Source:MGI Symbol;Acc:MGI:95904]	ENSMUSG00000061232	0.72416	1.65194	0.000777661	0.00782785
H2-M2	histocompatibility 2, M region locus 2 [Source:MGI Symbol;Acc:MGI:95914]	ENSMUSG00000016283	1.97386	3.92818	2.90766e-05	0.000452151
H2-Q10	histocompatibility 2, Q region locus 10 [Source:MGI Symbol;Acc:MGI:95929]	ENSMUSG00000067235	1.5684	2.96577	1.28651e-06	3.06535e-05
H2-Q2	histocompatibility 2, Q region locus 2 [Source:MGI Symbol;Acc:MGI:95931]	ENSMUSG00000091705	0.962609	1.94883	0.00354084	0.0214274
H2-Q4	histocompatibility 2, Q region locus 4 [Source:MGI Symbol;Acc:MGI:95933]	ENSMUSG00000035929	0.606914	1.523	0.00705549	0.0380304
H2-Q5	histocompatibility 2, Q region locus 5 [Source:MGI Symbol;Acc:MGI:95934]	ENSMUSG00000055413	1.11356	2.16379	0.000263249	0.00268688
H2-Q6	histocompatibility 2, Q region locus 6 [Source:MGI Symbol;Acc:MGI:95935]	ENSMUSG00000073409	0.816432	1.76104	0.00577276	0.0321602
H2-Q7	histocompatibility 2, Q region locus 7 [Source:MGI Symbol;Acc:MGI:95936]	ENSMUSG00000060550	0.938548	1.9166	0.00110101	0.0091004
H60c	histocompatibility 60c [Source:MGI Symbol;Acc:MGI:3774845]	ENSMUSG00000091618	2.60543	6.08571	1.46364e-07	4.88103e-06
Habp2	hyaluronic acid binding protein 2 [Source:MGI Symbol;Acc:MGI:1196378]	ENSMUSG00000025075	-3.33444	-10.0871	2.94339e-07	2.12645e-05
Hacd3	3-hydroxyacyl-CoA dehydratase 3 [Source:MGI Symbol;Acc:MGI:1889341]	ENSMUSG00000033629	-0.393184	-1.31329	1.59806e-06	4.74352e-05
Hacl1	2-hydroxyacyl-CoA lyase 1 [Source:MGI Symbol;Acc:MGI:1929657]	ENSMUSG00000021884	-0.50962	-1.42367	0.000247481	0.00255056
Hal	histidine ammonia lyase [Source:MGI Symbol;Acc:MGI:96010]	ENSMUSG00000020017	-2.83532	-7.13703	2.75755e-07	9.65573e-06
Hap1	huntingtin-associated protein 1 [Source:MGI Symbol;Acc:MGI:1261831]	ENSMUSG00000006930	0.802136	1.74368	0.0004396	0.00397626
Hapln1	hyaluronan and proteoglycan link protein 1 [Source:MGI Symbol;Acc:MGI:1337006]	ENSMUSG00000021613	-0.775655	-1.71197	0.00298548	0.0179569
Hapln3	hyaluronan and proteoglycan link protein 3 [Source:MGI Symbol;Acc:MGI:1914916]	ENSMUSG00000030606	-1.28514	-2.43707	0.00141524	0.00989481
Hapln4	hyaluronan and proteoglycan link protein 4 [Source:MGI Symbol;Acc:MGI:2679531]	ENSMUSG00000007594	1.85895	3.62744	1.61751e-05	0.000273064
Has3	hyaluronan synthase 3 [Source:MGI Symbol;Acc:MGI:109599]	ENSMUSG00000031910	-1.53696	-2.90183	3.55482e-05	0.000511522
Hat1	histone aminotransferase 1 [Source:MGI Symbol;Acc:MGI:96013]	ENSMUSG00000027018	0.502348	1.41652	0.000145351	0.00168281
Haus3	HAUS augmin-like complex, subunit 3 [Source:MGI Symbol;Acc:MGI:2387633]	ENSMUSG00000079555	0.308787	1.23867	0.00378073	0.0215919
Haus5	HAUS augmin-like complex, subunit 5 [Source:MGI Symbol;Acc:MGI:1919159]	ENSMUSG00000078762	1.05019	2.07081	6.21009e-06	0.00011445
Haus6	HAUS augmin-like complex, subunit 6 [Source:MGI Symbol;Acc:MGI:1923389]	ENSMUSG00000038047	0.344634	1.26983	0.00601579	0.0279706
Haus8	4HAUS augmin-like complex, subunit 8 [Source:MGI Symbol;Acc:MGI:1923728]	ENSMUSG00000035439	-1.52552	-2.8789	2.10075e-08	9.80719e-07
Havcr2	hepatitis A virus cellular receptor 2 [Source:MGI Symbol;Acc:MGI:2159682]	ENSMUSG00000020399	1.26268	2.39941	2.23166e-05	0.000348051
Hbegf	heparin-binding EGF-like growth factor [Source:MGI Symbol;Acc:MGI:96070]	ENSMUSG00000024486	0.862256	1.81788	6.74537e-07	1.77468e-05
Hcls1	hematopoietic cell specific Lyn substrate 1 [Source:MGI Symbol;Acc:MGI:104568]	ENSMUSG00000022831	0.58422	1.49923	0.0085066	0.0398083
Hcrtr1	hypocretin (orexin) receptor 1 [Source:MGI Symbol;Acc:MGI:2385650]	ENSMUSG00000028778	2.0614	4.17391	9.9075e-05	0.00277526
Hdac8	histone deacetylase 8 [Source:MGI Symbol;Acc:MGI:1917565]	ENSMUSG00000067567	-0.406628	-1.32558	0.000761698	0.00610511
Hddc3	HD domain containing 3 [Source:MGI Symbol;Acc:MGI:1915945]	ENSMUSG00000030532	-1.61312	-3.05912	3.5235e-07	1.09992e-05
Hdgfrp3	hepatoma-derived growth factor, related protein 3 [Source:MGI Symbol;Acc:MGI:1352760]	ENSMUSG00000025104	-0.307706	-1.23774	0.00087226	0.00802062
Heatr5b	HEAT repeat containing 5B [Source:MGI Symbol;Acc:MGI:2444098]	ENSMUSG00000039414	-0.337575	-1.26363	0.00393668	0.0206062
Hells	helicase, lymphoid specific [Source:MGI Symbol;Acc:MGI:106209]	ENSMUSG00000025001	1.00919	2.01278	6.79942e-08	2.79415e-06
Helq	helicase, POLQ-like [Source:MGI Symbol;Acc:MGI:2176740]	ENSMUSG00000035266	0.259681	1.19721	0.00185563	0.0124336
Heph	hephaestin [Source:MGI Symbol;Acc:MGI:1332240]	ENSMUSG00000031209	-0.724524	-1.65235	0.000147239	0.00154142
Herc1	HECT and RLD domain containing E3 ubiquitin protein ligase family member 1 [Source:MGI Symbol;Acc:MGI:2384589]	ENSMUSG00000038664	-0.616068	-1.53269	6.52999e-08	3.04288e-06
Herc3	hect domain and RLD 3 [Source:MGI Symbol;Acc:MGI:1921248]	ENSMUSG00000029804	0.24869	1.18813	0.00482081	0.0244644
Hexdc	hexosaminidase (glycosyl hydrolase family 20, catalytic domain) containing [Source:MGI Symbol;Acc:MGI:3605542]	ENSMUSG00000039307	0.472522	1.38753	0.0050649	0.0282542
Hexim1	hexamethylene bis-acetamide inducible 1 [Source:MGI Symbol;Acc:MGI:2385923]	ENSMUSG00000048878	-0.407819	-1.32668	0.00105904	0.0088107
Hey2	hairy/enhancer-of-split related with YRPW motif 2 [Source:MGI Symbol;Acc:MGI:1341884]	ENSMUSG00000019789	-1.3914	-2.62333	9.62362e-16	2.24769e-13
Heyl	hairy/enhancer-of-split related with YRPW motif-like [Source:MGI Symbol;Acc:MGI:1860511]	ENSMUSG00000032744	-0.854384	-1.80799	3.54897e-05	0.0005388
Hgfac	hepatocyte growth factor activator [Source:MGI Symbol;Acc:MGI:1859281]	ENSMUSG00000029102	1.74495	3.35182	0.000436732	0.00403925
Hhat	hedgehog acyltransferase [Source:MGI Symbol;Acc:MGI:2444681]	ENSMUSG00000037375	-0.509383	-1.42344	0.00102026	0.00771859
Hhatl	hedgehog acyltransferase-like [Source:MGI Symbol;Acc:MGI:1922020]	ENSMUSG00000032523	-0.834461	-1.78319	0.000313898	0.00304022
Hhex	hematopoietically expressed homeobox [Source:MGI Symbol;Acc:MGI:96086]	ENSMUSG00000024986	-0.917768	-1.88919	7.93134e-07	2.09759e-05
Hibadh	3-hydroxyisobutyrate dehydrogenase [Source:MGI Symbol;Acc:MGI:1889802]	ENSMUSG00000029776	-0.27205	-1.20752	0.00905362	0.0456627
Hid1	HID1 domain containing [Source:MGI Symbol;Acc:MGI:2445087]	ENSMUSG00000034586	-0.854909	-1.80865	5.17648e-07	1.44108e-05
Hif1a	hypoxia inducible factor 1, alpha subunit [Source:MGI Symbol;Acc:MGI:106918]	ENSMUSG00000021109	-0.39055	-1.31089	0.00172481	0.0145537
Higd1a	HIG1 domain family, member 1A [Source:MGI Symbol;Acc:MGI:1930666]	ENSMUSG00000038412	0.51522	1.42921	1.01942e-06	2.3134e-05
Higd1b	HIG1 domain family, member 1B [Source:MGI Symbol;Acc:MGI:1922939]	ENSMUSG00000020928	-0.506009	-1.42012	0.00228524	0.01635
Hint2	histidine triad nucleotide binding protein 2 [Source:MGI Symbol;Acc:MGI:1916167]	ENSMUSG00000028470	-0.5385	-1.45246	0.000218211	0.00229895
Hist1h2ad	histone cluster 1, H2ad [Source:MGI Symbol;Acc:MGI:2448289]	ENSMUSG00000071478	-1.08261	-2.11787	0.00213315	0.0298916
Hist1h2bn	histone cluster 1, H2bn [Source:MGI Symbol;Acc:MGI:2448407]	ENSMUSG00000095217	1.95173	3.86839	0.00122885	0.0196488
Hist2h3c2	histone cluster 2, H3c2 [Source:MGI Symbol;Acc:MGI:2448357]	ENSMUSG00000081058	-0.896387	-1.8614	5.19493e-05	0.000829012
Hist3h2a	histone cluster 3, H2a [Source:MGI Symbol;Acc:MGI:2448458]	ENSMUSG00000078851	-0.412688	-1.33116	0.00264671	0.0161494
Hk3	hexokinase 3 [Source:MGI Symbol;Acc:MGI:2670962]	ENSMUSG00000025877	1.1758	2.25918	0.00619636	0.0316288
Hlf	hepatic leukemia factor [Source:MGI Symbol;Acc:MGI:96108]	ENSMUSG00000003949	-0.835624	-1.78463	0.000257115	0.00265742
Hlx	H2.0-like homeobox [Source:MGI Symbol;Acc:MGI:96109]	ENSMUSG00000039377	-0.694702	-1.61855	0.00644191	0.0323247
Hmcn1	hemicentin 1 [Source:MGI Symbol;Acc:MGI:2685047]	ENSMUSG00000066842	-0.80494	-1.74707	0.00810221	0.040177
Hmg20a	high mobility group 20A [Source:MGI Symbol;Acc:MGI:1914117]	ENSMUSG00000032329	-0.274325	-1.20943	4.38009e-06	9.87973e-05
Hmg20b	high mobility group 20B [Source:MGI Symbol;Acc:MGI:1341190]	ENSMUSG00000020232	0.255502	1.19375	0.000152297	0.0015883
Hmga1	high mobility group AT-hook 1 [Source:MGI Symbol;Acc:MGI:96160]	ENSMUSG00000046711	2.44208	5.43423	1.02211e-09	6.08018e-08
Hmga2	high mobility group AT-hook 2 [Source:MGI Symbol;Acc:MGI:101761]	ENSMUSG00000056758	1.47449	2.77885	5.16053e-08	1.96786e-06
Hmgb1-ps7	high-mobility group high mobility group box 1, pseudogene 7 [Source:MGI Symbol;Acc:MGI:3648695]	ENSMUSG00000092281	0.758571	1.69181	0.00709966	0.0332171
Hmgb1-ps9	high mobility group box 1, pseudogene 9 [Source:MGI Symbol;Acc:MGI:96115]	ENSMUSG00000096722	-2.29262	-4.89945	0.00183224	0.0370626
Hmgb2	high mobility group box 2 [Source:MGI Symbol;Acc:MGI:96157]	ENSMUSG00000054717	0.885091	1.84688	0.000232559	0.00283094
Hmgb3	high mobility group box 3 [Source:MGI Symbol;Acc:MGI:1098219]	ENSMUSG00000015217	0.583169	1.49814	0.000787861	0.00574923
Hmgcll1	3-hydroxymethyl-3-methylglutaryl-Coenzyme A lyase-like 1 [Source:MGI Symbol;Acc:MGI:2446108]	ENSMUSG00000007908	3.55265	11.7342	4.86477e-32	1.55228e-28
Hmgcr	3-hydroxy-3-methylglutaryl-Coenzyme A reductase [Source:MGI Symbol;Acc:MGI:96159]	ENSMUSG00000021670	0.836544	1.78577	3.31464e-06	7.60056e-05
Hmgcs1	3-hydroxy-3-methylglutaryl-Coenzyme A synthase 1 [Source:MGI Symbol;Acc:MGI:107592]	ENSMUSG00000093930	0.772757	1.70853	4.01539e-05	0.000647373
Hmgcs2	3-hydroxy-3-methylglutaryl-Coenzyme A synthase 2 [Source:MGI Symbol;Acc:MGI:101939]	ENSMUSG00000027875	-1.20759	-2.30951	1.72357e-05	0.000309515
Hmgn1	high mobility group nucleosomal binding domain 1 [Source:MGI Symbol;Acc:MGI:96120]	ENSMUSG00000040681	0.30457	1.23505	0.00316244	0.0232905
Hmox2	heme oxygenase 2 [Source:MGI Symbol;Acc:MGI:109373]	ENSMUSG00000004070	-0.241074	-1.18187	0.00505266	0.0311401
Hn1l	hematological and neurological expressed 1-like [Source:MGI Symbol;Acc:MGI:1196260]	ENSMUSG00000024165	0.530211	1.44414	0.00219141	0.0163882
Hnf1a	HNF1 homeobox A [Source:MGI Symbol;Acc:MGI:98504]	ENSMUSG00000029556	1.46059	2.75221	0.0100389	0.0466903
Hnf4g	hepatocyte nuclear factor 4, gamma [Source:MGI Symbol;Acc:MGI:1353604]	ENSMUSG00000017688	1.33894	2.52966	0.000527526	0.00477125
Hnrnpdl	heterogeneous nuclear ribonucleoprotein D-like [Source:MGI Symbol;Acc:MGI:1355299]	ENSMUSG00000029328	0.360666	1.28402	0.000105646	0.00161305
Hoga1	4-hydroxy-2-oxoglutarate aldolase 1 [Source:MGI Symbol;Acc:MGI:1914682]	ENSMUSG00000025176	0.922045	1.8948	3.97188e-05	0.00059494
Hook2	hook microtubule tethering protein 2 [Source:MGI Symbol;Acc:MGI:2181664]	ENSMUSG00000052566	0.40967	1.32838	0.00265338	0.0154453
Hormad2	HORMA domain containing 2 [Source:MGI Symbol;Acc:MGI:1923078]	ENSMUSG00000020419	-1.23018	-2.34596	0.00424839	0.049772
Hoxb3	homeobox B3 [Source:MGI Symbol;Acc:MGI:96184]	ENSMUSG00000048763	0.460869	1.37637	0.0119265	0.0481382
Hoxb7	homeobox B7 [Source:MGI Symbol;Acc:MGI:96188]	ENSMUSG00000038721	0.720023	1.64721	0.00428273	0.0244644
Hoxc8	homeobox C8 [Source:MGI Symbol;Acc:MGI:96198]	ENSMUSG00000001657	0.831355	1.77936	0.00849391	0.0460872
Hoxd8	homeobox D8 [Source:MGI Symbol;Acc:MGI:96209]	ENSMUSG00000027102	-0.407199	-1.32611	0.00489481	0.0283795
Hp	haptoglobin [Source:MGI Symbol;Acc:MGI:96211]	ENSMUSG00000031722	2.33437	5.04329	5.44622e-12	5.12819e-10
Hprt	hypoxanthine guanine phosphoribosyl transferase [Source:MGI Symbol;Acc:MGI:96217]	ENSMUSG00000025630	0.34305	1.26844	2.88213e-05	0.000476761
Hps3	Hermansky-Pudlak syndrome 3 [Source:MGI Symbol;Acc:MGI:2153839]	ENSMUSG00000027615	0.240729	1.18159	0.00981954	0.041829
Hras	Harvey rat sarcoma virus oncogene [Source:MGI Symbol;Acc:MGI:96224]	ENSMUSG00000025499	0.39363	1.3137	0.00173797	0.0119076
Hrc	histidine rich calcium binding protein [Source:MGI Symbol;Acc:MGI:96226]	ENSMUSG00000038239	-0.716039	-1.64267	0.000468371	0.0044348
Hrh1	histamine receptor H1 [Source:MGI Symbol;Acc:MGI:107619]	ENSMUSG00000053004	1.33151	2.51666	0.00905346	0.0410815
Hrh2	histamine receptor H2 [Source:MGI Symbol;Acc:MGI:108482]	ENSMUSG00000034987	1.62945	3.09396	0.00495359	0.0270196
Hrk	harakiri, BCL2 interacting protein (contains only BH3 domain) [Source:MGI Symbol;Acc:MGI:1201608]	ENSMUSG00000046607	-2.18777	-4.556	4.30456e-05	0.000606036
Hs1bp3	HCLS1 binding protein 3 [Source:MGI Symbol;Acc:MGI:1913224]	ENSMUSG00000020605	-0.303793	-1.23439	6.29246e-05	0.000852315
Hs3st1	heparan sulfate (glucosamine) 3-O-sulfotransferase 1 [Source:MGI Symbol;Acc:MGI:1201606]	ENSMUSG00000051022	-0.77252	-1.70825	4.34438e-06	8.76875e-05
Hs3st4	heparan sulfate (glucosamine) 3-O-sulfotransferase 4 [Source:MGI Symbol;Acc:MGI:1333792]	ENSMUSG00000078591	-1.14798	-2.21604	0.0111166	0.0487537
Hs3st5	heparan sulfate (glucosamine) 3-O-sulfotransferase 5 [Source:MGI Symbol;Acc:MGI:2441996]	ENSMUSG00000044499	1.982	3.95039	0.00158971	0.0237612
Hs6st1	heparan sulfate 6-O-sulfotransferase 1 [Source:MGI Symbol;Acc:MGI:1354958]	ENSMUSG00000045216	1.05331	2.07528	2.28507e-05	0.000425828
Hs6st3	heparan sulfate 6-O-sulfotransferase 3 [Source:MGI Symbol;Acc:MGI:1354960]	ENSMUSG00000053465	-2.49751	-5.6471	0.00145329	0.0223744
Hsd17b12	hydroxysteroid (17-beta) dehydrogenase 12 [Source:MGI Symbol;Acc:MGI:1926967]	ENSMUSG00000027195	0.565062	1.47945	0.00195506	0.0142684
Hsd17b2	hydroxysteroid (17-beta) dehydrogenase 2 [Source:MGI Symbol;Acc:MGI:1096386]	ENSMUSG00000031844	4.55561	23.5166	0.00187955	0.0271773
Hsd17b7	hydroxysteroid (17-beta) dehydrogenase 7 [Source:MGI Symbol;Acc:MGI:1330808]	ENSMUSG00000026675	0.693844	1.61759	0.00850119	0.0398011
Hsd3b7	hydroxy-delta-5-steroid dehydrogenase, 3 beta- and steroid delta-isomerase 7 [Source:MGI Symbol;Acc:MGI:2141879]	ENSMUSG00000042289	-0.364282	-1.28724	5.70825e-06	0.0001025
Hsdl2	hydroxysteroid dehydrogenase like 2 [Source:MGI Symbol;Acc:MGI:1919729]	ENSMUSG00000028383	-0.53771	-1.45167	4.66976e-10	3.23735e-08
Hsh2d	hematopoietic SH2 domain containing [Source:MGI Symbol;Acc:MGI:2676364]	ENSMUSG00000062007	2.17543	4.51721	7.30629e-07	1.95585e-05
Hspa12b	heat shock protein 12B [Source:MGI Symbol;Acc:MGI:1919880]	ENSMUSG00000074793	-0.791915	-1.73137	7.46859e-06	0.000141201
Hspa1l	heat shock protein 1-like [Source:MGI Symbol;Acc:MGI:96231]	ENSMUSG00000007033	-1.04338	-2.06105	0.000977892	0.00878405
Hspa2	heat shock protein 2 [Source:MGI Symbol;Acc:MGI:96243]	ENSMUSG00000059970	-0.830406	-1.77819	0.000165946	0.0018508
Hspb6	heat shock protein, alpha-crystallin-related, B6 [Source:MGI Symbol;Acc:MGI:2685325]	ENSMUSG00000036854	-0.879118	-1.83925	0.000371813	0.00355528
Hspe1	heat shock protein 1 (chaperonin 10) [Source:MGI Symbol;Acc:MGI:104680]	ENSMUSG00000073676	0.609283	1.5255	1.9907e-06	5.79366e-05
Htr1a	5-hydroxytryptamine (serotonin) receptor 1A [Source:MGI Symbol;Acc:MGI:96273]	ENSMUSG00000021721	-3.24334	-9.46982	0.000468013	0.00925018
Htr1b	5-hydroxytryptamine (serotonin) receptor 1B [Source:MGI Symbol;Acc:MGI:96274]	ENSMUSG00000049511	-1.22955	-2.34494	0.000274665	0.00279536
Htra3	HtrA serine peptidase 3 [Source:MGI Symbol;Acc:MGI:1925808]	ENSMUSG00000029096	-0.347404	-1.27227	0.00503974	0.0290005
Hyal1	hyaluronoglucosaminidase 1 [Source:MGI Symbol;Acc:MGI:96298]	ENSMUSG00000010051	-0.543807	-1.45781	0.00660701	0.0331376
Hyal2	hyaluronoglucosaminidase 2 [Source:MGI Symbol;Acc:MGI:1196334]	ENSMUSG00000010047	-0.259581	-1.19713	0.00181828	0.0122221
Hykk	hydroxylysine kinase 1 [Source:MGI Symbol;Acc:MGI:2443139]	ENSMUSG00000035878	-0.542723	-1.45672	1.18197e-05	0.000208574
Iah1	isoamyl acetate-hydrolyzing esterase 1 homolog [Source:MGI Symbol;Acc:MGI:1914982]	ENSMUSG00000062054	-0.531116	-1.44505	0.000893029	0.0065325
Ica1	islet cell autoantigen 1 [Source:MGI Symbol;Acc:MGI:96391]	ENSMUSG00000062995	-0.387664	-1.30827	0.00203354	0.0139886
Icam2	intercellular adhesion molecule 2 [Source:MGI Symbol;Acc:MGI:96394]	ENSMUSG00000001029	-0.93165	-1.90746	4.34329e-07	1.22559e-05
Icos	inducible T cell co-stimulator [Source:MGI Symbol;Acc:MGI:1858745]	ENSMUSG00000026009	2.1331	4.38658	3.72249e-08	1.54574e-06
Id3	inhibitor of DNA binding 3 [Source:MGI Symbol;Acc:MGI:96398]	ENSMUSG00000007872	-0.462337	-1.37777	0.00548186	0.0299964
Idh1	isocitrate dehydrogenase 1 (NADP+), soluble [Source:MGI Symbol;Acc:MGI:96413]	ENSMUSG00000025950	0.339383	1.26522	0.00388535	0.0255378
Idh2	isocitrate dehydrogenase 2 (NADP+), mitochondrial [Source:MGI Symbol;Acc:MGI:96414]	ENSMUSG00000030541	0.277166	1.21181	0.00191729	0.0137778
Idh3a	isocitrate dehydrogenase 3 (NAD+) alpha [Source:MGI Symbol;Acc:MGI:1915084]	ENSMUSG00000032279	0.598297	1.51393	0.00159007	0.0127685
Idi1	isopentenyl-diphosphate delta isomerase [Source:MGI Symbol;Acc:MGI:2442264]	ENSMUSG00000058258	1.4266	2.68813	6.59741e-08	2.45827e-06
Ier3ip1	immediate early response 3 interacting protein 1 [Source:MGI Symbol;Acc:MGI:1913441]	ENSMUSG00000090000	0.366316	1.28906	8.50775e-06	0.000145082
Ifi202b	interferon activated gene 202B [Source:MGI Symbol;Acc:MGI:1347083]	ENSMUSG00000026535	-9.06719	-536.409	1.56911e-06	3.6211e-05
Ifi27	interferon, alpha-inducible protein 27 [Source:MGI Symbol;Acc:MGI:1277180]	ENSMUSG00000064215	-0.559619	-1.47388	0.000135074	0.00176067
Ifi44l	interferon-induced protein 44 like [Source:MGI Symbol;Acc:MGI:95975]	ENSMUSG00000039146	-8.22473	-299.152	3.53578e-14	5.88632e-12
Ifi47	interferon gamma inducible protein 47 [Source:MGI Symbol;Acc:MGI:99448]	ENSMUSG00000078920	1.0415	2.05836	0.000432731	0.00401818
[truncated: 2,182 more rows]
